# Supplementary material for: The Two Isoforms of Lyn Display Different Intramolecular Fuzzy Complexes with the SH3 Domain
Source: Molecules. 2018 Oct 23;23(11):2731. doi: 10.3390/molecules23112731 (PMC6278449; doi:10.3390/molecules23112731)
Supplement: Supplementary file 1 [file molecules-23-02731-s001.zip]

Archive with 48 entries (43 files):
- Supplementary Files/
- Supplementary Files/.DS_Store
- __MACOSX/
- __MACOSX/Supplementary Files/
- __MACOSX/Supplementary Files/._.DS_Store
- Supplementary Files/20181019_SupplementaryMaterial_.pdf
- __MACOSX/Supplementary Files/._20181019_SupplementaryMaterial_.pdf
- Supplementary Files/Teixeira_etal_Supp_Dataset/
- Supplementary Files/Teixeira_etal_Supp_Dataset/Lyn_SH3_domain_298K.csv
- __MACOSX/Supplementary Files/Teixeira_etal_Supp_Dataset/
- __MACOSX/Supplementary Files/Teixeira_etal_Supp_Dataset/._Lyn_SH3_domain_298K.csv
- Supplementary Files/Teixeira_etal_Supp_Dataset/Lyn_SH3_domain_eq_PPP_298K.csv
- __MACOSX/Supplementary Files/Teixeira_etal_Supp_Dataset/._Lyn_SH3_domain_eq_PPP_298K.csv
- Supplementary Files/Teixeira_etal_Supp_Dataset/LynA_S3C-diamagnetic_SH3_domain_in_USH3_construct_298K.csv
- __MACOSX/Supplementary Files/Teixeira_etal_Supp_Dataset/._LynA_S3C-diamagnetic_SH3_domain_in_USH3_construct_298K.csv
- Supplementary Files/Teixeira_etal_Supp_Dataset/LynA_S3C-paramagnetic_SH3_domain_in_USH3_construct_298K.csv
- __MACOSX/Supplementary Files/Teixeira_etal_Supp_Dataset/._LynA_S3C-paramagnetic_SH3_domain_in_USH3_construct_298K.csv
- Supplementary Files/Teixeira_etal_Supp_Dataset/LynA_S3C_diamagnetic_Unique_Domain_in_USH3_construct_278K.csv
- __MACOSX/Supplementary Files/Teixeira_etal_Supp_Dataset/._LynA_S3C_diamagnetic_Unique_Domain_in_USH3_construct_278K.csv
- Supplementary Files/Teixeira_etal_Supp_Dataset/LynA_S3C_paramagnetic_Unique_Domain_in_SH3_construct_278K.csv
- __MACOSX/Supplementary Files/Teixeira_etal_Supp_Dataset/._LynA_S3C_paramagnetic_Unique_Domain_in_SH3_construct_278K.csv
- Supplementary Files/Teixeira_etal_Supp_Dataset/LynA_SH3_domain_in_USH3_construct_1eq_PPP_298K.csv
- __MACOSX/Supplementary Files/Teixeira_etal_Supp_Dataset/._LynA_SH3_domain_in_USH3_construct_1eq_PPP_298K.csv
- Supplementary Files/Teixeira_etal_Supp_Dataset/LynA_SH3_domain_in_USH3_construct_298K.csv
- __MACOSX/Supplementary Files/Teixeira_etal_Supp_Dataset/._LynA_SH3_domain_in_USH3_construct_298K.csv
- Supplementary Files/Teixeira_etal_Supp_Dataset/LynA_Unique_Domain_278K.csv
- __MACOSX/Supplementary Files/Teixeira_etal_Supp_Dataset/._LynA_Unique_Domain_278K.csv
- Supplementary Files/Teixeira_etal_Supp_Dataset/LynA_Unique_Domain_in_USH3_construct_278K.csv
- __MACOSX/Supplementary Files/Teixeira_etal_Supp_Dataset/._LynA_Unique_Domain_in_USH3_construct_278K.csv
- Supplementary Files/Teixeira_etal_Supp_Dataset/LynB_S3C-diamagnetic_SH3_domain_in_USH3_construct_298K.csv
- __MACOSX/Supplementary Files/Teixeira_etal_Supp_Dataset/._LynB_S3C-diamagnetic_SH3_domain_in_USH3_construct_298K.csv
- Supplementary Files/Teixeira_etal_Supp_Dataset/LynB_S3C-diamagnetic_Unique_domain_in_USH3_construct_278K.csv
- __MACOSX/Supplementary Files/Teixeira_etal_Supp_Dataset/._LynB_S3C-diamagnetic_Unique_domain_in_USH3_construct_278K.csv
- Supplementary Files/Teixeira_etal_Supp_Dataset/LynB_S3C-paramagnetic_SH3_domain_in_USH3_construct_298K.csv
- __MACOSX/Supplementary Files/Teixeira_etal_Supp_Dataset/._LynB_S3C-paramagnetic_SH3_domain_in_USH3_construct_298K.csv
- Supplementary Files/Teixeira_etal_Supp_Dataset/LynB_S3C-paramagnetic_Unique_domain_in_USH3_construct_278K.csv
- __MACOSX/Supplementary Files/Teixeira_etal_Supp_Dataset/._LynB_S3C-paramagnetic_Unique_domain_in_USH3_construct_278K.csv
- Supplementary Files/Teixeira_etal_Supp_Dataset/LynB_SH3_domain_in_USH3_construct_1eq_PPP_298K.csv
- __MACOSX/Supplementary Files/Teixeira_etal_Supp_Dataset/._LynB_SH3_domain_in_USH3_construct_1eq_PPP_298K.csv
- Supplementary Files/Teixeira_etal_Supp_Dataset/LynB_SH3_domain_in_USH3_construct_298K.csv
- __MACOSX/Supplementary Files/Teixeira_etal_Supp_Dataset/._LynB_SH3_domain_in_USH3_construct_298K.csv
- Supplementary Files/Teixeira_etal_Supp_Dataset/LynB_Unique_Domain_in_USH3_construct_278K.csv
- __MACOSX/Supplementary Files/Teixeira_etal_Supp_Dataset/._LynB_Unique_Domain_in_USH3_construct_278K.csv
- Supplementary Files/Teixeira_etal_Supp_Dataset/pre_hn_int_dyna_LynAS3C.pre
- __MACOSX/Supplementary Files/Teixeira_etal_Supp_Dataset/._pre_hn_int_dyna_LynAS3C.pre
- Supplementary Files/Teixeira_etal_Supp_Dataset/pre_hn_int_dyna_LynBS3C.pre
- __MACOSX/Supplementary Files/Teixeira_etal_Supp_Dataset/._pre_hn_int_dyna_LynBS3C.pre
- __MACOSX/Supplementary Files/._Teixeira_etal_Supp_Dataset
