# Supplementary material for: The Two Isoforms of Lyn Display Different Intramolecular Fuzzy Complexes with the SH3 Domain
Source: Molecules. 2018 Oct 23;23(11):2731. doi: 10.3390/molecules23112731 (PMC6278449; doi:10.3390/molecules23112731)
Supplement: Supplementary file 1 [file molecules-23-02731-s001.zip › Supplementary Files/Teixeira_etal_Supp_Dataset/Lyn_SH3_domain_298K.csv]

Number	#	Position F1	Position F2	Assign F1	Assign F2	Height	Volume	Line Width F1 (Hz)	Line Width F2 (Hz)	Merit	Details	Fit Method	Vol. Method
0	4	8.22058949235	120.438944918	66AspH	66AspN	735189.0	5832432.0	17.0959471164	11.7417757076	1.0	nan	gaussian	box sum
1	6	8.04991695674	119.775461419	67IleH	67IleN	1231000.0	10163369.0	18.8426943874	9.47574230468	1.0	nan	lorentzian	box sum
2	7	9.27127533205	119.489613249	68ValH	68ValN	861354.0	7472470.0	21.3178174592	10.3341248654	1.0	nan	parabolic	box sum
3	8	8.98281992842	117.979176325	69ValH	69ValN	791270.0	6688856.0	20.610514008	9.40182367267	1.0	nan	nan	box sum
4	9	7.44439102924	114.634032898	72TyrH	72TyrN	819326.0	6819399.0	18.3073563612	10.4528644155	1.0	nan	nan	box sum
5	10	9.52029902902	127.446519816	71LeuH	71LeuN	651281.0	5276344.0	17.6058854353	12.2382636066	1.0	nan	nan	box sum
6	11	8.0614410712	119.41400215	74TyrH	74TyrN	852658.0	7055631.0	18.4069482995	9.41943888065	1.0	nan	nan	box sum
7	12	8.19704073932	126.761900379	70AlaH	70AlaN	1103755.0	8295378.0	13.6027034357	11.0886429406	1.0	nan	nan	box sum
8	14	7.784224508	127.193612515	75AspH	75AspN	404563.0	3379774.0	21.4815044611	12.3977464803	1.0	nan	nan	box sum
9	15	7.52684290663	108.321590087	76GlyH	76GlyN	885808.0	6976953.0	16.8448349494	9.2040114112	1.0	nan	nan	box sum
10	16	8.5221148751	121.003008972	77IleH	77IleN	757789.0	6267338.0	21.0110140824	23.8410748956	1.0	nan	nan	box sum
11	18	8.05098855759	123.479313483	78HisH	78HisN	893093.0	7211495.0	17.2463384691	10.6272549745	1.0	nan	nan	box sum
12	20	9.13780625316	115.459998845	80AspH	80AspN	264902.0	2215473.0	25.2670015628	11.7048490123	1.0	nan	nan	box sum
13	22	7.91618201175	121.435981185	81AspH	81AspN	683104.0	5294804.0	14.8132346659	11.7528015229	1.0	nan	nan	box sum
14	24	9.31883006072	127.182224664	82LeuH	82LeuN	751625.0	6240545.0	19.2768098767	9.59741772276	1.0	nan	nan	box sum
15	26	7.70213093283	117.527126834	83SerH	83SerN	749827.0	6187271.0	17.9945323131	10.5118427415	1.0	nan	nan	box sum
16	28	8.54988433515	116.029006714	84PheH	84PheN	797628.0	6246778.0	15.97070873	10.1539278119	1.0	nan	nan	box sum
17	30	8.9942501827	120.611681488	85LysH	85LysN	563670.0	4655394.0	19.1221538818	11.0357973166	1.0	nan	nan	box sum
18	32	8.42325341913	119.76468906	86LysH	86LysN	1132688.0	8470402.0	13.644848135	9.43222621681	1.0	nan	nan	box sum
19	34	8.85512847256	115.386029243	87GlyH	87GlyN	987602.0	7853757.0	17.5734616116	9.8133671243	1.0	nan	nan	box sum
20	36	7.89080571328	124.323740324	88GluH	88GluN	1201642.0	8976873.0	13.7357853583	9.74753843966	1.0	nan	nan	box sum
21	38	8.45546572801	124.132785444	89LysH	89LysN	737236.0	6065651.0	18.6673423347	11.2968286023	1.0	nan	nan	box sum
22	39	8.98826173578	120.142685213	90MetH	90MetN	632070.0	5217452.0	19.7940858889	10.639063688	1.0	nan	nan	box sum
23	41	9.07123962155	122.332667743	91LysH	91LysN	700700.0	5811810.0	19.527796613	9.53517732123	1.0	nan	nan	box sum
24	43	8.9179148067	124.602819513	92ValH	92ValN	738308.0	5942018.0	17.3910854424	10.7238124108	1.0	nan	nan	box sum
25	45	9.4243216466	126.571377775	93LeuH	93LeuN	596363.0	5034231.0	20.2797533766	11.5615786541	1.0	nan	nan	box sum
26	46	7.66401868809	114.824683273	94GluH	94GluN	762399.0	6150551.0	17.0612028255	10.2357406668	1.0	nan	nan	box sum
27	47	8.78734617206	126.43012028	95GluH	95GluN	676983.0	5560568.0	19.1499994867	11.4873338145	1.0	nan	nan	box sum
28	49	8.39836219752	126.011044962	96HisH	96HisN	504319.0	4219223.0	19.5812300711	10.9820383115	1.0	nan	nan	box sum
29	50	8.54267397927	112.647508837	97GlyH	97GlyN	527485.0	4301098.0	20.1076625209	11.0331224147	1.0	nan	nan	box sum
30	51	9.04327894393	126.533130499	98GluH	98GluN	174854.0	1457662.0	23.1694247559	15.1148270697	1.0	nan	nan	box sum
31	52	7.75271954789	120.487805472	99TrpH	99TrpN	490097.0	4257798.0	20.2532875088	11.1035180051	1.0	nan	nan	box sum
32	53	9.31546434665	121.341727878	100TrpH	100TrpN	411448.0	3519317.0	20.2322151592	12.4407732568	1.0	nan	nan	box sum
33	54	9.42584000902	123.544476411	101LysH	101LysN	715614.0	5841966.0	18.7961596152	9.65704846385	1.0	nan	nan	box sum
34	55	9.55678142137	131.832990781	102AlaH	102AlaN	692207.0	5761358.0	19.6680280828	10.4223150779	1.0	nan	nan	box sum
35	56	8.76372559801	118.045164686	103LysH	103LysN	914958.0	7751799.0	20.501765632	9.53093662301	1.0	nan	nan	box sum
36	57	8.94529099211	119.380870435	104SerH	104SerN	937514.0	7257962.0	15.3947311723	9.49492330892	1.0	nan	nan	box sum
37	58	8.52971079095	121.221831229	106LeuH	106LeuN	935285.0	7656932.0	19.5522555903	10.5560112444	1.0	nan	nan	box sum
38	59	9.22998170144	130.581092431	105LeuH	105LeuN	781310.0	6218261.0	16.9820560836	11.8415952194	1.0	nan	nan	box sum
39	60	8.40386613995	106.508914408	107ThrH	107ThrN	587473.0	4892535.0	21.4488924914	10.9013345624	1.0	nan	nan	box sum
40	61	7.54236191398	113.93146505	108LysH	108LysN	903839.0	7240736.0	16.8744365835	10.6792524588	1.0	nan	nan	box sum
41	62	7.69498344711	120.74859803	109LysH	109LysN	813662.0	6339059.0	15.1993102153	11.0709624911	1.0	nan	nan	box sum
42	63	8.45642239835	118.210576322	110GluH	110GluN	863802.0	7433087.0	20.1166935279	10.4323133395	1.0	nan	nan	box sum
43	64	8.74363297976	107.730379502	111GlyH	111GlyN	1329352.0	9891950.0	13.6947695348	9.48481087471	1.0	nan	nan	box sum
44	66	9.07641689542	119.890350768	112PheH	112PheN	473683.0	3787362.0	17.0092745353	11.8058428714	1.0	nan	nan	box sum
45	67	9.75161352509	113.416268928	113IleH	113IleN	488582.0	4172831.0	20.7772113456	10.6232752423	1.0	nan	nan	box sum
46	68	8.0201725874	121.562892946	115SerH	115SerN	805315.0	6112283.0	13.9863958026	11.12100273	1.0	nan	nan	box sum
47	70	8.31389585902	115.206674995	116AsnH	116AsnN	882097.0	6868232.0	15.135466013	10.9931946099	1.0	nan	nan	box sum
48	71	7.26197690343	108.922771251	118ValH	118ValN	737852.0	6068121.0	20.4160964962	10.2970676871	1.0	nan	nan	box sum
49	72	7.90325875016	119.600657999	117TyrH	117TyrN	538141.0	4425747.0	17.8672202005	11.9018131341	1.0	nan	nan	box sum
50	74	8.41864614662	120.455856802	119AlaH	119AlaN	725396.0	5965273.0	19.1281745531	10.4384460416	1.0	nan	nan	box sum
51	75	8.78719649415	121.255835567	120LysH	120LysN	1211994.0	9265283.0	14.619569738	10.8059514732	1.0	nan	nan	box sum
52	76	8.40457315394	125.648862683	121LeuH	121LeuN	1109275.0	8506572.0	15.0058961486	10.0659170135	1.0	nan	nan	box sum
53	78	7.95639770831	113.525443514	123ThrH	123ThrN	56195.0	493124.0	32.7419158863	18.0794665728	1.0	nan	nan	box sum
55	81	8.6124469638	111.399926837	65GlyH	65GlyN	210205.0	1775175.0	24.6927447569	13.3075169249	1.0	nan	gaussian	box sum
