# Supplementary material for: The Two Isoforms of Lyn Display Different Intramolecular Fuzzy Complexes with the SH3 Domain
Source: Molecules. 2018 Oct 23;23(11):2731. doi: 10.3390/molecules23112731 (PMC6278449; doi:10.3390/molecules23112731)
Supplement: Supplementary file 1 [file molecules-23-02731-s001.zip › Supplementary Files/Teixeira_etal_Supp_Dataset/Lyn_SH3_domain_eq_PPP_298K.csv]

Number	#	Position F1	Position F2	Assign F1	Assign F2	Height	Volume	Line Width F1 (Hz)	Line Width F2 (Hz)	Merit	Details	Fit Method	Vol. Method
0	1	8.23420462457	120.320740036	66AspH	66AspN	865527.0	6853368.0	16.745995595	11.4169382241	1.0	nan	parabolic	box sum
1	2	8.04438145676	119.78615066	67IleH	67IleN	970250.0	8585031.0	34.8294582409	9.62612398762	1.0	nan	nan	box sum
2	3	9.27804338588	119.232826871	68ValH	68ValN	816260.0	6911292.0	20.9627232811	10.5068191451	1.0	nan	parabolic	box sum
3	4	9.02727027052	118.371744101	69ValH	69ValN	706477.0	6016356.0	20.9260975305	9.54346299313	1.0	nan	parabolic	box sum
4	5	8.22292335463	127.049719894	70AlaH	70AlaN	1018491.0	7599345.0	13.5419949997	11.2225837627	1.0	nan	parabolic	box sum
5	6	9.50377019284	127.88186539	71LeuH	71LeuN	565622.0	4594015.0	18.1149457398	12.5764755998	1.0	nan	parabolic	box sum
6	7	7.5354497885	114.436007554	72TyrH	72TyrN	654809.0	5301440.0	18.3234114847	10.6222313781	1.0	nan	parabolic	box sum
7	8	8.07034241558	119.780804719	74TyrH	74TyrN	1164013.0	9443827.0	32.3663765118	9.48683336155	1.0	nan	nan	box sum
8	9	7.74685643126	126.892507589	75AspH	75AspN	559978.0	4555412.0	19.3636078885	11.3332333654	1.0	nan	parabolic	box sum
9	10	7.44293553909	107.952472263	76GlyH	76GlyN	728557.0	5813068.0	18.1021518132	9.47111015739	1.0	nan	parabolic	box sum
10	11	8.55602589656	121.275530634	106LeuH	106LeuN	874268.0	7148669.0	19.8416241063	10.0224009257	1.0	nan	parabolic	box sum
11	12	7.96180253285	124.118629508	78HisH	78HisN	755715.0	6096051.0	17.6611376379	10.5806725356	1.0	nan	parabolic	box sum
12	13	8.10566103758	121.94431523	81AspH	81AspN	524927.0	4150024.0	16.6600755979	11.578932896	1.0	nan	parabolic	box sum
13	14	9.41767574241	127.33435706	82LeuH	82LeuN	636127.0	5278876.0	19.6198627121	9.77311311199	1.0	nan	parabolic	box sum
14	15	7.70376106219	117.663987124	83SerH	83SerN	705706.0	5820349.0	18.07656396	10.5644273994	1.0	nan	parabolic	box sum
15	16	8.53119214715	116.206547169	84PheH	84PheN	710212.0	5597850.0	15.8515496099	10.2148633832	1.0	nan	parabolic	box sum
16	17	9.05196976736	120.686059939	85LysH	85LysN	509808.0	4243626.0	19.6350398211	11.0740288421	1.0	nan	parabolic	box sum
17	18	8.40625534399	119.627926596	86LysH	86LysN	1067090.0	7961022.0	13.7798115174	9.46843525544	1.0	nan	parabolic	box sum
18	19	8.47472038551	120.164958409	119AlaH	119AlaN	732117.0	6033139.0	19.8524111425	10.6185778535	1.0	nan	parabolic	box sum
19	20	8.83805055413	115.384100931	87GlyH	87GlyN	926405.0	7368455.0	17.7527020145	9.94293676522	1.0	nan	parabolic	box sum
20	21	7.9032627887	124.4857921	88GluH	88GluN	1129438.0	8527458.0	13.9260636586	9.87606421641	1.0	nan	parabolic	box sum
21	22	8.4926505809	124.447919832	89LysH	89LysN	713192.0	5905196.0	18.9199596695	11.6490022789	1.0	nan	parabolic	box sum
22	23	9.0287189545	120.172778641	90MetH	90MetN	596499.0	4903548.0	19.9932697656	10.8435958251	1.0	nan	parabolic	box sum
23	24	9.08147576688	122.777954301	91LysH	91LysN	652354.0	5460032.0	19.690354739	9.89596287727	1.0	nan	parabolic	box sum
24	25	8.99765400849	125.344474501	92ValH	92ValN	552849.0	4443292.0	17.4811446511	11.4356625378	1.0	nan	parabolic	box sum
25	26	9.4698500375	127.087036841	93LeuH	93LeuN	510842.0	4267326.0	20.2599353334	12.2758753377	1.0	nan	parabolic	box sum
26	27	7.68215570938	114.697621252	94GluH	94GluN	728914.0	5828352.0	16.776349813	10.3839693798	1.0	nan	parabolic	box sum
27	28	8.64496676511	126.691084936	96HisH	96HisN	545031.0	4474379.0	19.7536972187	11.8104750187	1.0	nan	parabolic	box sum
28	29	8.877	126.069	95GluH	95GluN	551843.0	4613963.0	20.7599019155	12.0171275049	1.0	nan	parabolic	box sum
29	30	8.42215028907	125.736831306	121LeuH	121LeuN	1095571.0	8375239.0	14.5307648358	10.1682809443	1.0	nan	parabolic	box sum
30	31	8.48843614167	111.885052166	97GlyH	97GlyN	766749.0	6125485.0	17.8945640828	10.627320216	1.0	nan	parabolic	box sum
31	32	9.18227638903	123.9127584	98GluH	98GluN	290909.75	2401609.0	20.654475492	14.3156776846	1.0	nan	gaussian	box sum
32	33	7.74961674915	119.912903648	117TyrH	117TyrN	354798.0	2881324.0	18.2086424374	11.8673003748	1.0	nan	parabolic	box sum
33	35	9.40540832997	124.032271246	101LysH	101LysN	614850.0	5014654.0	19.3457967358	9.89400563194	1.0	nan	parabolic	box sum
34	36	9.5424056176	131.868380636	102AlaH	102AlaN	656275.0	5359279.0	19.968559927	10.4640044035	1.0	nan	parabolic	box sum
35	37	8.77233315974	118.07615714	103LysH	103LysN	846187.0	7181030.0	20.6348475547	9.59748296427	1.0	nan	parabolic	box sum
36	38	8.97801022994	119.433590893	104SerH	104SerN	877048.0	6718939.0	14.9731587482	9.50999409797	1.0	nan	parabolic	box sum
37	39	9.29631566556	130.707822419	105LeuH	105LeuN	705498.0	5673725.0	18.1550835487	11.9500592315	1.0	nan	parabolic	box sum
38	40	8.4041518893	121.467909325	77IleH	77IleN	575841.4375	4668722.0	19.4376158933	10.2458398488	1.0	nan	gaussian	box sum
39	42	8.45622633836	106.588457024	107ThrH	107ThrN	631813.0	5256526.0	21.4784941255	10.7792024537	1.0	nan	parabolic	box sum
40	43	7.71294228013	120.746267829	109LysH	109LysN	724449.0	5690030.0	16.2170545321	11.1959652262	1.0	nan	parabolic	box sum
41	44	8.46172402909	117.940882206	110GluH	110GluN	854664.0	7188954.0	19.648460901	10.5316761608	1.0	nan	parabolic	box sum
42	45	8.7397121679	107.447746685	111GlyH	111GlyN	1142545.0	8722643.0	14.7195379683	9.6892777703	1.0	nan	parabolic	box sum
43	46	9.06021742777	119.730864427	112PheH	112PheN	409650.0	3273153.0	17.0297197317	11.8158248226	1.0	nan	parabolic	box sum
44	47	9.82160006937	117.081371641	80AspH	80AspN	491859.0	4138579.0	21.3431544511	10.845748795	1.0	nan	parabolic	box sum
45	48	8.09565714729	121.532429478	115SerH	115SerN	470971.0	4022757.0	21.7100391105	12.0885995802	1.0	nan	parabolic	box sum
46	49	8.40361433078	115.063659928	116AsnH	116AsnN	562611.0	4495425.0	16.8947563493	11.0149852746	1.0	nan	parabolic	box sum
47	50	7.18677028669	108.685739625	118ValH	118ValN	633555.0	5125025.0	20.2417478888	10.3466512355	1.0	nan	parabolic	box sum
48	51	7.07987512375	118.706583965	99TrpH	99TrpN	358583.0	2791249.0	16.5897090016	11.5236733362	1.0	nan	parabolic	box sum
49	52	9.87931456528	112.618117291	113IleH	113IleN	127507.0	1086349.0	28.2858665146	12.5741269054	1.0	nan	parabolic	box sum
51	54	7.96074230277	113.511279805	123ThrH	123ThrN	232323.0	1962184.0	24.8716441452	13.6443486525	1.0	nan	parabolic	box sum
52	55	8.82081072438	121.355156416	120LysH	120LysN	1240696.0	9413859.0	14.2125472696	10.7096550029	1.0	nan	parabolic	box sum
53	56	7.54753583473	113.892022279	108LysH	108LysN	836384.0	6575865.0	16.8172402058	10.7370564376	1.0	nan	parabolic	box sum
54	57	8.98235604217	121.772015499	100TrpH	100TrpN	242507.0	2040569.0	21.9339328258	12.7326637772	1.0	nan	parabolic	box sum
55	58	8.56699923275	111.218776252	65GlyH	65GlyN	366305.0	3041367.0	22.3117299521	12.0859899198	1.0	nan	parabolic	box sum
