# Supplementary material for: The Two Isoforms of Lyn Display Different Intramolecular Fuzzy Complexes with the SH3 Domain
Source: Molecules. 2018 Oct 23;23(11):2731. doi: 10.3390/molecules23112731 (PMC6278449; doi:10.3390/molecules23112731)
Supplement: Supplementary file 1 [file molecules-23-02731-s001.zip › Supplementary Files/Teixeira_etal_Supp_Dataset/LynA_S3C-diamagnetic_SH3_domain_in_USH3_construct_298K.csv]

Number	#	Position F1	Position F2	Assign F1	Assign F2	Height	Volume	Line Width F1 (Hz)	Line Width F2 (Hz)	Merit	Details	Fit Method	Vol. Method
0	1	8.33657534277	109.097780187	65GlyH	65GlyN	58692.0	494392.0	67.1523103162	13.3298845692	1.0	nan	parabolic	box sum
1	2	8.44469450353	120.238390744	66AspH	66AspN	69569.0	565251.0	23.6386608281	14.4156337959	1.0	nan	parabolic	box sum
2	3	8.05675626033	120.81601502	67IleH	67IleN	230077.0	1796976.0	20.9281044209	10.2496371086	1.0	nan	parabolic	box sum
3	4	9.27232595765	119.122194949	68ValH	68ValN	170174.0	1356930.0	23.0382242931	11.0748117402	1.0	nan	parabolic	box sum
4	5	8.9824938863	118.124250715	69ValH	69ValN	158919.0	1254727.0	22.9676068356	9.97953725291	1.0	nan	parabolic	box sum
5	6	8.23317712272	126.943437385	70AlaH	70AlaN	193097.0	1448914.0	16.6924367063	11.7164293805	1.0	nan	parabolic	box sum
6	7	9.50681561959	127.296405723	71LeuH	71LeuN	77630.0	613502.0	23.0153959143	13.2598804279	1.0	nan	parabolic	box sum
7	8	7.46340860948	114.860373427	72TyrH	72TyrN	140654.0	1099227.0	20.795147929	10.975709885	1.0	nan	parabolic	box sum
8	9	8.03362469483	119.256245015	74TyrH	74TyrN	178913.0	1367064.0	19.9794723937	9.95781182974	1.0	nan	parabolic	box sum
9	10	7.75952141104	127.204225339	75AspH	75AspN	50471.0	408200.0	22.4034197593	12.5551090049	1.0	nan	parabolic	box sum
10	11	7.61599384187	108.360430133	76GlyH	76GlyN	123857.0	965067.0	24.9654662735	9.90313944349	1.0	nan	parabolic	box sum
11	12	8.46398611865	120.820223131	77IleH	77IleN	119580.0	1011945.0	43.5159072398	13.3129870179	1.0	nan	nan	box sum
12	13	7.96428101148	123.549034438	78HisH	78HisN	116395.0	924881.0	23.392315026	12.2451139652	1.0	nan	parabolic	box sum
13	14	9.39263908769	115.569081274	80AspH	80AspN	16049.0	127580.0	38.6046700291	15.7057194352	1.0	nan	parabolic	box sum
14	15	7.92698620443	121.273997843	81AspH	81AspN	104995.0	831185.0	22.0306398591	12.4008454521	1.0	nan	parabolic	box sum
15	16	9.38449620243	127.272345721	82LeuH	82LeuN	132300.0	1044915.0	23.0334579283	10.3166727612	1.0	nan	parabolic	box sum
16	17	7.71719032494	117.543838459	83SerH	83SerN	177841.0	1370774.0	19.5049682342	10.6827755004	1.0	nan	parabolic	box sum
17	18	8.55389064694	116.044997999	84PheH	84PheN	182376.0	1389043.0	18.0860966896	10.8786305165	1.0	nan	parabolic	box sum
18	19	9.00044496984	120.599469401	85LysH	85LysN	123753.0	990874.0	22.1067762654	11.6636816188	1.0	nan	parabolic	box sum
19	20	8.4163487388	119.708827943	86LysH	86LysN	203606.0	1507705.0	17.1133819771	10.1721301935	1.0	nan	parabolic	box sum
20	21	8.86197624494	115.381688045	87GlyH	87GlyN	127008.0	988744.0	22.0910974338	10.686559508	1.0	nan	parabolic	box sum
21	22	7.88422776402	124.247041967	88GluH	88GluN	212124.0	1562165.0	16.3594183231	10.3979310632	1.0	nan	parabolic	box sum
22	23	8.50390513334	124.287039895	89LysH	89LysN	137385.0	1097097.0	23.313544576	17.0781398614	1.0	nan	parabolic	box sum
23	24	9.01486763303	120.012453929	90MetH	90MetN	153217.0	1219507.0	21.4806264465	11.2854113378	1.0	nan	parabolic	box sum
24	25	9.11668632159	122.33680917	91LysH	91LysN	180540.0	1412064.0	20.9417763621	10.456126491	1.0	nan	parabolic	box sum
25	26	9.06366942895	127.017648353	92ValH	92ValN	177978.0	1358628.0	19.6319040548	10.2187126324	1.0	nan	parabolic	box sum
26	27	9.32843647731	128.306090722	93LeuH	93LeuN	97923.0	791412.0	24.6730874218	12.5796724338	1.0	nan	parabolic	box sum
27	28	7.67954889298	114.623408847	94GluH	94GluN	146526.0	1140457.0	19.9245337678	11.1048880768	1.0	nan	parabolic	box sum
28	29	8.72581704571	123.737778399	95GluH	95GluN	62899.0	516833.0	26.5757449942	13.6191654292	1.0	nan	parabolic	box sum
29	30	8.30031509093	124.636417874	96HisH	96HisN	87304.0	708550.0	25.7895456624	12.5576860446	1.0	nan	parabolic	box sum
30	31	8.47226671176	111.838528002	97GlyH	97GlyN	110267.0	877187.0	24.423731284	12.0567617229	1.0	nan	parabolic	box sum
31	32	9.06949974193	126.098211511	98GluH	98GluN	20115.0	165475.0	29.3313310058	16.5880456305	1.0	nan	parabolic	box sum
32	33	7.71247521705	119.772704867	99TrpH	99TrpN	118939.0	954879.0	22.0485764425	12.657701281	1.0	nan	parabolic	box sum
33	34	9.42852087328	123.387480013	100TrpH	100TrpN	95625.0	764102.0	23.4606120164	11.5540758803	1.0	nan	parabolic	box sum
34	35	9.38816601115	124.092947439	101LysH	101LysN	152239.0	1194594.0	22.4645044872	10.1860918769	1.0	nan	parabolic	box sum
35	36	9.50234444207	131.543084339	102AlaH	102AlaN	154814.0	1223792.0	21.2816934312	11.305065343	1.0	nan	parabolic	box sum
36	37	8.80717455222	118.242779153	103LysH	103LysN	211691.0	1653471.0	21.8732243898	10.1096940674	1.0	nan	parabolic	box sum
37	38	8.96290744495	119.567042853	104SerH	104SerN	205369.0	1540849.0	17.8387474423	10.1492956646	1.0	nan	parabolic	box sum
38	39	9.21928476774	130.510829347	105LeuH	105LeuN	133261.0	1053853.0	21.2992537226	12.2588146825	1.0	nan	parabolic	box sum
39	40	8.52970038654	121.162671754	106LeuH	106LeuN	196099.0	1546455.0	22.7719350172	10.4466664719	1.0	nan	parabolic	box sum
40	41	8.40952702382	106.504950083	107ThrH	107ThrN	111513.0	901139.0	27.1953724191	11.5249129249	1.0	nan	parabolic	box sum
41	42	7.56984588619	114.0297282	108LysH	108LysN	175679.0	1353806.0	19.7340046062	11.2625115675	1.0	nan	parabolic	box sum
42	43	7.67685531233	120.571863415	109LysH	109LysN	205364.0	1563335.0	17.4549296447	11.57306116	1.0	nan	parabolic	box sum
43	44	8.46768249506	118.164020583	110GluH	110GluN	211423.0	1678016.0	21.1456011729	10.890178264	1.0	nan	parabolic	box sum
44	45	8.77592504769	107.607921513	111GlyH	111GlyN	226168.0	1703170.0	17.5500060795	10.6060514834	1.0	nan	parabolic	box sum
45	46	9.13054730853	119.501471647	112PheH	112PheN	86362.0	679622.0	20.8855834296	12.1051056825	1.0	nan	parabolic	box sum
46	47	9.78487012117	112.939873874	113IleH	113IleN	87693.0	703824.0	23.0392277383	12.0567617229	1.0	nan	parabolic	box sum
47	48	7.76962077507	121.814100795	115SerH	115SerN	95400.0	733620.0	19.1637968585	12.2226708854	1.0	nan	parabolic	box sum
48	49	8.22565850223	115.779408519	116AsnH	116AsnN	110655.0	871795.0	23.4125093611	11.6514814563	1.0	nan	parabolic	box sum
49	50	7.8703688398	119.697334694	117TyrH	117TyrN	81658.0	650284.0	21.4264404045	12.9777761342	1.0	nan	parabolic	box sum
50	51	7.19414505622	108.775376191	118ValH	118ValN	154063.0	1207930.0	21.473226038	10.3255129859	1.0	nan	parabolic	box sum
51	52	8.49202553645	120.73556689	119AlaH	119AlaN	177214.0	1438070.0	27.0880037803	12.2096225832	1.0	nan	parabolic	box sum
52	53	8.82857950008	121.025791994	120LysH	120LysN	131740.0	1004999.0	18.0063227944	11.7616091269	1.0	nan	parabolic	box sum
53	54	8.37294161136	124.900481823	121LeuH	121LeuN	224920.0	1724438.0	18.3801061398	11.0725935288	1.0	nan	parabolic	box sum
54	55	7.95891154263	112.989602968	123ThrH	123ThrN	53953.0	450372.0	30.5059890693	16.1459691517	1.0	nan	parabolic	box sum
