# Supplementary material for: The Two Isoforms of Lyn Display Different Intramolecular Fuzzy Complexes with the SH3 Domain
Source: Molecules. 2018 Oct 23;23(11):2731. doi: 10.3390/molecules23112731 (PMC6278449; doi:10.3390/molecules23112731)
Supplement: Supplementary file 1 [file molecules-23-02731-s001.zip › Supplementary Files/Teixeira_etal_Supp_Dataset/LynA_S3C-paramagnetic_SH3_domain_in_USH3_construct_298K.csv]

Number	#	Position F1	Position F2	Assign F1	Assign F2	Height	Volume	Line Width F1 (Hz)	Line Width F2 (Hz)	Merit	Details	Fit Method	Vol. Method
0	1	8.34391295874	109.125956633	65GlyH	65GlyN	41628.0	358251.0	71.326140719	16.0290563639	1.0	nan	parabolic	box sum
1	2	8.44291478936	120.248103211	66AspH	66AspN	34445.0	290764.0	29.5091916715	14.3899938821	1.0	nan	parabolic	box sum
2	3	8.05755732766	120.822494154	67IleH	67IleN	160602.0	1269400.0	23.8468757118	10.4098050182	1.0	nan	parabolic	box sum
3	4	9.27414984384	119.122441264	68ValH	68ValN	166007.0	1316883.0	23.1092180426	10.8879600526	1.0	nan	parabolic	box sum
4	5	8.98435430719	118.126110196	69ValH	69ValN	135551.0	1068160.0	24.2071125466	10.2093830963	1.0	nan	parabolic	box sum
5	6	8.23464840502	126.943507632	70AlaH	70AlaN	151645.0	1169275.0	19.3756492311	11.8853396526	1.0	nan	parabolic	box sum
6	7	9.5046790125	127.293625394	71LeuH	71LeuN	48829.0	413378.0	28.5135231495	14.0044491726	1.0	nan	parabolic	box sum
7	8	7.46638679198	114.87992866	72TyrH	72TyrN	64475.0	519423.0	29.1302656693	12.1417061702	1.0	nan	parabolic	box sum
8	9	8.03391425182	119.257183297	74TyrH	74TyrN	157747.0	1219156.0	21.4442515572	10.1015388786	1.0	nan	parabolic	box sum
9	10	7.61416957308	108.347872252	76GlyH	76GlyN	87026.0	689858.0	27.7093872343	10.2885862907	1.0	nan	parabolic	box sum
10	11	8.4704877493	120.841781169	77IleH	77IleN	89445.0	773288.0	44.4458500997	17.6881479896	1.0	nan	parabolic	box sum
11	12	7.96354234839	123.526027721	78HisH	78HisN	69871.0	557932.0	26.8452954671	12.4013673842	1.0	nan	parabolic	box sum
12	13	7.92349235365	121.273796843	81AspH	81AspN	70593.0	582866.0	26.0950947327	12.5265658438	1.0	nan	parabolic	box sum
13	14	9.38696179836	127.272960447	82LeuH	82LeuN	116365.0	925069.0	25.4293088276	10.4232773902	1.0	nan	parabolic	box sum
14	15	7.71782020894	117.54429759	83SerH	83SerN	153437.0	1201891.0	20.8993808014	11.1378350399	1.0	nan	parabolic	box sum
15	16	8.55479575731	116.042364034	84PheH	84PheN	183914.0	1403675.0	18.9721388211	10.7531058493	1.0	nan	parabolic	box sum
16	17	9.00210227046	120.605035882	85LysH	85LysN	118372.0	949836.0	23.2489477898	11.487529539	1.0	nan	parabolic	box sum
17	18	8.41770339627	119.708361259	86LysH	86LysN	149308.0	1139352.0	21.1605274206	10.1668456311	1.0	nan	parabolic	box sum
18	19	8.86392133213	115.385184927	87GlyH	87GlyN	61490.0	501464.0	31.4465935347	10.6680309189	1.0	nan	parabolic	box sum
19	20	7.88621683903	124.248254552	88GluH	88GluN	158915.0	1205869.0	19.9037122795	10.2584447126	1.0	nan	parabolic	box sum
20	21	8.50561608878	124.279853882	89LysH	89LysN	61978.0	521605.0	29.8294161281	24.8528402488	1.0	nan	nan	box sum
21	22	9.01806086101	120.016823395	90MetH	90MetN	147440.0	1160257.0	22.4300110576	11.1204807979	1.0	nan	parabolic	box sum
22	23	9.11922836605	122.342985618	91LysH	91LysN	184761.0	1454620.0	22.2013509776	10.2803658603	1.0	nan	parabolic	box sum
23	24	9.06506830787	127.019814134	92ValH	92ValN	152321.0	1189818.0	22.6743499693	10.4280726413	1.0	nan	parabolic	box sum
24	25	9.33250897115	128.305503932	93LeuH	93LeuN	90502.0	719993.0	25.0205303301	12.3083656102	1.0	nan	parabolic	box sum
25	26	7.68131558316	114.623645055	94GluH	94GluN	124351.0	979222.0	21.9481064896	11.2580751447	1.0	nan	parabolic	box sum
26	27	8.30267718717	124.635559159	96HisH	96HisN	72804.0	587320.0	28.0543215295	11.8481846121	1.0	nan	parabolic	box sum
27	28	8.47248581594	111.852718716	97GlyH	97GlyN	60191.0	483412.0	30.3555977166	12.7162229164	1.0	nan	parabolic	box sum
28	29	7.71607834973	119.772391675	99TrpH	99TrpN	58263.0	480277.0	28.0326220266	12.3460425828	1.0	nan	parabolic	box sum
29	30	9.43298412515	123.393649264	100TrpH	100TrpN	78928.0	641787.0	26.6579020718	12.1007997428	1.0	nan	parabolic	box sum
30	31	9.38951828422	124.09642869	101LysH	101LysN	129171.0	1024105.0	26.2600360411	10.1909197487	1.0	nan	parabolic	box sum
31	32	9.50432917777	131.546595247	102AlaH	102AlaN	150215.0	1193681.0	22.7213864641	11.1707656926	1.0	nan	parabolic	box sum
32	33	8.80879618088	118.242100176	103LysH	103LysN	216369.0	1693709.0	22.0173442099	10.1846565636	1.0	nan	parabolic	box sum
33	34	8.96436540242	119.569383103	104SerH	104SerN	222536.0	1655562.0	17.3712673993	10.1504047703	1.0	nan	parabolic	box sum
34	35	9.22000017931	130.514142768	105LeuH	105LeuN	135274.0	1059973.0	20.5549482288	12.2106664474	1.0	nan	parabolic	box sum
35	36	8.53176596914	121.159949991	106LeuH	106LeuN	193662.0	1528221.0	24.004291181	10.5855004074	1.0	nan	parabolic	box sum
36	37	8.41226708526	106.503569461	107ThrH	107ThrN	116273.0	938873.0	26.2379602462	11.7822254444	1.0	nan	parabolic	box sum
37	38	7.57133905383	114.033649729	108LysH	108LysN	177889.0	1367167.0	20.0061891228	11.1673894444	1.0	nan	parabolic	box sum
38	39	7.67822990803	120.571232161	109LysH	109LysN	211869.0	1619279.0	18.2011165982	11.5501613896	1.0	nan	parabolic	box sum
39	40	8.46943742133	118.176300559	110GluH	110GluN	136810.0	1086785.0	23.4704583227	11.7554764249	1.0	nan	parabolic	box sum
40	41	8.77745340681	107.608986503	111GlyH	111GlyN	219164.0	1664979.0	18.2808904934	10.6086611439	1.0	nan	parabolic	box sum
41	42	9.13139716331	119.504622867	112PheH	112PheN	60052.0	486958.0	29.1015420498	12.9435243409	1.0	nan	parabolic	box sum
42	43	9.78824529384	112.946623331	113IleH	113IleN	72658.0	593826.0	26.4160090579	12.293979857	1.0	nan	parabolic	box sum
43	44	7.77259428382	121.821720425	115SerH	115SerN	41383.0	334774.0	26.7996387095	12.6438700807	1.0	nan	parabolic	box sum
44	45	7.19304921977	108.778791489	118ValH	118ValN	98415.0	775580.0	25.7165450225	10.7332724299	1.0	nan	parabolic	box sum
45	46	8.49440224059	120.736474863	119AlaH	119AlaN	130214.0	1072363.0	28.9463843323	14.1917901716	1.0	nan	parabolic	box sum
46	47	8.37463160468	124.899836497	121LeuH	121LeuN	178837.0	1374605.0	20.0670229894	10.8925921999	1.0	nan	parabolic	box sum
47	48	7.96023913038	112.976749736	123ThrH	123ThrN	47654.0	397496.0	34.026702063	16.9119044913	1.0	nan	parabolic	box sum
