# Supplementary material for: The Two Isoforms of Lyn Display Different Intramolecular Fuzzy Complexes with the SH3 Domain
Source: Molecules. 2018 Oct 23;23(11):2731. doi: 10.3390/molecules23112731 (PMC6278449; doi:10.3390/molecules23112731)
Supplement: Supplementary file 1 [file molecules-23-02731-s001.zip › Supplementary Files/Teixeira_etal_Supp_Dataset/LynA_S3C_diamagnetic_Unique_Domain_in_USH3_construct_278K.csv]

Number	#	Position F1	Position F2	Assign F1	Assign F2	Height	Volume	Line Width F1 (Hz)	Line Width F2 (Hz)	Merit	Details	Fit Method	Vol. Method
0	1	8.68689271762	120.347923394	1MetH	1MetN	55392.0	453116.0	25.8197744498	13.8881561792	1.0	nan	parabolic	box sum
1	2	8.54693557806	110.149975486	2GlyH	2GlyN	88794.0	703149.0	22.4883363112	12.5280663986	1.0	nan	parabolic	box sum
2	3	8.44641376768	118.961298623	3CysH	3CysN	41252.0	343647.0	29.1692746023	15.4274643906	1.0	nan	parabolic	box sum
3	4	8.62553184727	123.992084647	4IleH	4IleN	94942.0	772481.0	49.3020232538	13.9964570875	1.0	nan	parabolic	box sum
4	5	8.59522379104	126.917051553	5LysH	5LysN	155131.0	1212645.0	19.781041101	12.2137001777	1.0	nan	parabolic	box sum
5	6	8.54020574061	118.425793726	6SerH	6SerN	63867.0	515856.0	24.7084588659	12.9640754169	1.0	nan	parabolic	box sum
6	8	8.5766362291	110.586692846	8GlyH	8GlyN	152908.0	1202969.0	21.527788372	11.3516314716	1.0	nan	parabolic	box sum
7	9	8.56200674851	121.297634473	10AspH	10AspN	306325.0	2370839.0	18.29368442	11.7783761953	1.0	nan	parabolic	box sum
8	10	8.29189533219	116.073176629	11SerH	11SerN	285380.0	2233298.0	20.0983806526	12.081553497	1.0	nan	parabolic	box sum
9	11	8.43331200219	123.889649418	12LeuH	12LeuN	394277.0	3015342.0	17.6006800633	11.5787371715	1.0	nan	parabolic	box sum
10	12	8.34776524485	116.314913757	13SerH	13SerN	423744.0	3186118.0	16.5547138495	10.9177754231	1.0	nan	parabolic	box sum
11	13	8.50056977892	122.955590867	14AspH	14AspN	306057.0	2340551.0	17.6803285278	11.0059167046	1.0	nan	parabolic	box sum
12	14	8.38035722668	120.955674608	15AspH	15AspN	534320.0	3957876.0	15.4526801339	10.8995730416	1.0	nan	parabolic	box sum
13	15	8.48737646697	109.352024099	16GlyH	16GlyN	553908.0	4161268.0	17.8201837057	9.89426659798	1.0	nan	parabolic	box sum
14	16	7.96539745719	119.83859505	17ValH	17ValN	418842.0	3094736.0	15.8703642078	9.69306177794	1.0	nan	parabolic	box sum
15	17	8.58168948919	124.374603988	18AspH	18AspN	415263.0	3102535.0	16.4892390487	10.2544649804	1.0	nan	parabolic	box sum
16	18	8.4157881538	124.143532207	19LeuH	19LeuN	412498.0	3230907.0	22.5883045415	12.7999930166	1.0	nan	parabolic	box sum
17	19	8.45575245885	121.109933141	20LysH	20LysN	364300.0	2869687.0	22.4410489551	12.8800443506	1.0	nan	parabolic	box sum
18	20	8.04475440621	114.413252698	21ThrH	21ThrN	241053.0	1842889.0	18.1619822346	10.7909459257	1.0	nan	parabolic	box sum
19	21	8.39174929072	124.065319199	22GlnH	22GlnN	280602.0	2252095.0	35.6431268857	12.5491394067	1.0	nan	parabolic	box sum
20	22	8.42482136529	121.505968136	24ValH	24ValN	304044.0	2370641.0	22.3509897464	12.6998472972	1.0	nan	parabolic	box sum
21	23	8.61514303836	126.144423197	25ArgH	25ArgN	148852.0	1165672.0	20.493487209	12.2449182407	1.0	nan	parabolic	box sum
22	25	8.37225025967	115.113768302	27ThrH	27ThrN	78764.0	636622.0	23.5990247418	13.2405036991	1.0	nan	parabolic	box sum
23	26	8.50909779727	123.379539768	28GluH	28GluN	161549.0	1249912.0	19.3827987783	12.069679542	1.0	nan	parabolic	box sum
24	27	8.467008597	122.557576291	29ArgH	29ArgN	157292.0	1305235.0	34.3496859939	13.3229689691	1.0	nan	parabolic	box sum
25	28	8.32387880646	117.985204375	30ThrH	30ThrN	92509.0	742996.0	24.0083049619	12.3072238837	1.0	nan	parabolic	box sum
26	29	8.2996833808	124.360545037	31IleH	31IleN	116804.0	967970.0	55.0207830073	13.3151399878	1.0	nan	parabolic	box sum
27	30	8.37541712537	121.556797138	40LysH	40LysN	135583.0	1103417.0	64.1955335375	15.2578364619	1.0	nan	parabolic	box sum
28	31	8.48018216502	121.172331278	41GlnH	41GlnN	180631.0	1600050.0	68.1507383125	17.3371486602	1.0	nan	parabolic	box sum
29	32	8.54279969593	122.409694498	42GlnH	42GlnN	102372.0	830707.0	24.7990197972	13.9577688715	1.0	nan	parabolic	box sum
30	33	8.75726368917	121.596496696	47GluH	47GluN	216319.0	1656947.0	18.5583430974	12.1053014071	1.0	nan	parabolic	box sum
31	34	8.43798453499	116.358710667	48SerH	48SerN	164284.0	1291722.0	20.27849907	12.9784937908	1.0	nan	parabolic	box sum
32	35	8.43130370131	122.062109179	49GlnH	49GlnN	129290.0	1054334.0	53.8219168277	13.4631077348	1.0	nan	parabolic	box sum
33	36	8.16766133681	122.991763465	50LeuH	50LeuN	217146.0	1688028.0	19.4817635634	11.7736135649	1.0	nan	parabolic	box sum
34	37	8.34034004552	124.402198383	51LeuH	51LeuN	279751.0	2179361.0	20.3177588644	12.2344143574	1.0	nan	parabolic	box sum
35	38	8.41384709765	121.236336485	56PheH	56PheN	264808.0	2173868.0	56.2829916665	29.2685161989	1.0	nan	parabolic	box sum
36	39	8.38536306548	117.05459794	58ThrH	58ThrN	134452.0	1073597.0	23.4261813022	12.60713911	1.0	nan	parabolic	box sum
37	40	8.48859482332	124.2481397	59LysH	59LysN	223911.0	1823150.0	69.8604835409	12.9143613854	1.0	nan	parabolic	box sum
38	41	8.64503423127	124.426011061	60AspH	60AspN	215749.0	1667730.0	19.382924209	11.2737331074	1.0	nan	parabolic	box sum
39	47	8.24035518622	124.420497579	33ValH	33ValN	79820.0	657553.0	94.449281564	26.7380589517	1.0	nan	parabolic	box sum
40	48	8.40341396372	112.652018634	37ThrH	37ThrN	184728.0	1450075.0	20.4615023925	11.8344186532	1.0	nan	parabolic	box sum
41	50	8.07069597491	117.498893094	38SerH	38SerN	103379.0	824063.0	22.975759828	12.1481650798	1.0	nan	parabolic	box sum
42	52	8.69029792472	109.717604089	53GlyH	53GlyN	100011.0	802705.0	23.8414821937	13.0111145463	1.0	nan	parabolic	box sum
43	53	8.14686046742	119.813738276	54GlnH	54GlnN	253127.0	1954813.0	19.057055373	11.4928793429	1.0	nan	parabolic	box sum
44	54	8.38044022395	122.147810355	55ArgH	55ArgN	142107.0	1139673.0	25.2040353751	14.6262986351	1.0	nan	parabolic	box sum
45	55	8.42535020626	122.588293787	57GlnH	57GlnN	306057.0	784570.0	17.6803285278	11.0059167046	1.0	nan	parabolic	box sum
46	56	8.51277596354	124.278665073	43ArgH	43ArgN	141021.0	1207235.0	75.5591743899	13.4323137416	1.0	nan	nan	box sum
47	57	8.50346465031	126.297702375	32TyrH	32TyrN	90405.0	760917.0	27.8762100026	17.719724881	1.0	nan	nan	box sum
48	58	8.48749411235	126.174759366	34ArgH	34ArgN	85530.0	731737.0	29.4671724028	17.8748691942	1.0	nan	nan	box sum
