# Supplementary material for: The Two Isoforms of Lyn Display Different Intramolecular Fuzzy Complexes with the SH3 Domain
Source: Molecules. 2018 Oct 23;23(11):2731. doi: 10.3390/molecules23112731 (PMC6278449; doi:10.3390/molecules23112731)
Supplement: Supplementary file 1 [file molecules-23-02731-s001.zip › Supplementary Files/Teixeira_etal_Supp_Dataset/LynA_S3C_paramagnetic_Unique_Domain_in_SH3_construct_278K.csv]

Number	#	Position F1	Position F2	Assign F1	Assign F2	Height	Volume	Line Width F1 (Hz)	Line Width F2 (Hz)	Merit	Details	Fit Method	Vol. Method
0	3	8.54914608043	121.291165379	10AspH	10AspN	53473.0	441961.0	123.858505005	15.0784223066	1.0	nan	parabolic	box sum
1	4	8.28236601643	116.107812238	11SerH	11SerN	35182.0	285449.0	24.9315999972	13.9622052942	1.0	nan	parabolic	box sum
2	5	8.42397356144	123.911378073	12LeuH	12LeuN	41143.0	315723.0	18.6406256057	31.1853770347	1.0	nan	parabolic	box sum
3	6	8.34015128869	116.336255581	13SerH	13SerN	75454.0	595476.0	21.8169060267	12.4128498901	1.0	nan	parabolic	box sum
4	7	8.49512658092	122.968847424	14AspH	14AspN	43093.0	302455.0	42.4932711275	15.9805819212	1.0	nan	parabolic	box sum
5	8	8.37114901586	120.979730782	15AspH	15AspN	88373.0	706154.0	22.6704616191	13.2141461287	1.0	nan	parabolic	box sum
6	9	8.47784957008	109.35826422	16GlyH	16GlyN	85156.0	662956.0	21.7820363052	11.3637663926	1.0	nan	parabolic	box sum
7	10	7.95552843466	119.875600543	17ValH	17ValN	80205.0	618420.0	20.9776495288	10.6280378726	1.0	nan	parabolic	box sum
8	11	8.57348436386	124.387325147	18AspH	18AspN	52541.0	411443.0	73.9357254506	12.1267006227	1.0	nan	parabolic	box sum
9	12	8.41339628708	124.176771011	19LeuH	19LeuN	54791.0	449362.0	76.1453118305	14.6377158995	1.0	nan	parabolic	box sum
10	13	8.44910340604	121.131064377	20LysH	20LysN	66268.0	567136.0	93.2051349188	24.3918437318	1.0	nan	parabolic	box sum
11	14	8.0367567038	114.433545422	21ThrH	21ThrN	34289.0	263819.0	21.1151215243	11.8971809869	1.0	nan	parabolic	box sum
12	15	8.38796024145	124.097496971	22GlnH	22GlnN	35031.0	295734.0	53.5912498572	17.5279148385	1.0	nan	parabolic	box sum
13	16	8.42230713407	121.516798671	24ValH	24ValN	41011.0	355626.0	80.3690636331	41.9690159111	1.0	nan	parabolic	box sum
14	17	8.61411579014	126.17471867	25ArgH	25ArgN	18064.0	135412.0	17.8248246398	13.4260505565	1.0	nan	parabolic	box sum
15	18	8.36871193416	115.204617459	27ThrH	27ThrN	17662.0	140952.0	44.7565418267	13.1652149954	1.0	nan	parabolic	box sum
16	19	8.49907684996	123.396509689	28GluH	28GluN	34974.0	276952.0	28.8508061749	12.5644059202	1.0	nan	parabolic	box sum
17	20	8.46692282092	122.55638063	29ArgH	29ArgN	46056.0	408870.0	40.8441089044	17.4126330885	1.0	nan	parabolic	box sum
18	21	8.2997652657	124.361200116	31IleH	31IleN	39091.0	336692.0	64.3623563058	16.6653568211	1.0	nan	parabolic	box sum
19	22	8.36817736495	121.5689858	40LysH	40LysN	83089.0	688453.0	29.3210456922	15.1028226317	1.0	nan	parabolic	box sum
20	23	8.47809803331	121.204879743	41GlnH	41GlnN	88139.0	736504.0	95.6056267523	18.2181047838	1.0	nan	parabolic	box sum
21	24	8.54097876745	122.453122245	42GlnH	42GlnN	50102.0	412258.0	26.8804160499	14.6869732404	1.0	nan	parabolic	box sum
22	25	8.75050411607	121.612434347	47GluH	47GluN	70571.0	572621.0	26.406413613	13.1146528243	1.0	nan	parabolic	box sum
23	26	8.43376506439	116.39019028	48SerH	48SerN	83143.0	679938.0	27.4269174042	14.3107254462	1.0	nan	parabolic	box sum
24	27	8.42095616512	122.09450441	49GlnH	49GlnN	53316.0	446743.0	64.6059426335	15.5459429747	1.0	nan	parabolic	box sum
25	28	8.16102421553	123.00445675	50LeuH	50LeuN	105263.0	852471.0	25.3461483048	12.515996719	1.0	nan	parabolic	box sum
26	29	8.33429656534	124.405410663	51LeuH	51LeuN	142180.0	1137449.0	24.0366522895	12.518671621	1.0	nan	parabolic	box sum
27	30	8.40952590179	121.246995853	56PheH	56PheN	109638.0	916936.0	86.0353933737	16.7192463092	1.0	nan	parabolic	box sum
28	31	8.37774953533	117.092894118	58ThrH	58ThrN	85278.0	689599.0	27.7172893654	12.7557592721	1.0	nan	parabolic	box sum
29	32	8.48355285144	124.265510131	59LysH	59LysN	105783.0	865099.0	30.8155519204	12.9391531596	1.0	nan	parabolic	box sum
30	33	8.6389225964	124.445299495	60AspH	60AspN	105901.0	846073.0	24.2540236108	11.7760275009	1.0	nan	parabolic	box sum
31	36	8.43384809347	122.623657365	57GlnH	57GlnN	39287.0	455502.0	19.3794121507	10.9271702007	1.0	nan	parabolic	box sum
32	37	8.24064437369	124.422777555	33ValH	33ValN	11068.0	105236.0	334.578238802	40.2308515741	1.0	nan	parabolic	box sum
33	39	8.39330179509	112.65970786	37ThrH	37ThrN	100623.0	804518.0	25.5020586062	12.5026222093	1.0	nan	parabolic	box sum
34	40	8.06354827684	117.506236675	38SerH	38SerN	51184.0	413352.0	30.2597686979	12.8254372059	1.0	nan	parabolic	box sum
35	41	8.37449984618	122.166824385	55ArgH	55ArgN	70459.0	589810.0	47.4140410678	24.2146477878	1.0	nan	parabolic	box sum
36	42	8.68288103369	109.74796554	53GlyH	53GlyN	42690.0	355060.0	30.1245544541	14.9392621635	1.0	nan	parabolic	box sum
37	43	8.13598615342	119.81413075	54GlnH	54GlnN	150719.0	1199412.0	22.7981500236	11.8806748846	1.0	nan	parabolic	box sum
38	44	8.56829184274	110.5816331	8GlyH	8GlyN	16487.0	130211.0	22.0875853755	11.6364759087	1.0	nan	parabolic	box sum
39	45	8.50494660417	124.290934254	43ArgH	43ArgN	62617.0	547672.0	48.2009929835	14.3714000515	1.0	nan	nan	box sum
