# Supplementary material for: The Two Isoforms of Lyn Display Different Intramolecular Fuzzy Complexes with the SH3 Domain
Source: Molecules. 2018 Oct 23;23(11):2731. doi: 10.3390/molecules23112731 (PMC6278449; doi:10.3390/molecules23112731)
Supplement: Supplementary file 1 [file molecules-23-02731-s001.zip › Supplementary Files/Teixeira_etal_Supp_Dataset/LynA_SH3_domain_in_USH3_construct_1eq_PPP_298K.csv]

Number	#	Position F1	Position F2	Assign F1	Assign F2	Height	Volume	Line Width F1 (Hz)	Line Width F2 (Hz)	Merit	Details	Fit Method	Vol. Method
1	2	8.35674342291	109.09431598	65GlyH	65GlyN	7063051.0	61744334.0	57.8570521217	13.5193485763	1.0	nan	parabolic	box sum
2	3	8.40770709212	119.557894026	86LysH	86LysN	30768890.0	242917404.0	15.090649084	9.79082424498	1.0	nan	parabolic	box sum
3	4	8.42859192228	121.379305543	77IleH	77IleN	18820296.0	161197464.0	23.3142630017	10.343625645	1.0	nan	parabolic	box sum
4	5	8.02324792904	120.946700998	67IleH	67IleN	37374400.0	317426440.0	20.1644943247	9.97223796434	1.0	nan	parabolic	box sum
5	6	9.2962649334	119.05212889	68ValH	68ValN	23220826.0	200589690.0	22.4159486741	10.438739444	1.0	nan	parabolic	box sum
6	7	9.01279707799	118.425101703	69ValH	69ValN	23611238.0	199389506.0	20.8234945776	9.56293158249	1.0	nan	parabolic	box sum
7	8	8.25162252685	127.14296332	70AlaH	70AlaN	29591752.0	233353382.0	14.9534222886	11.3321116537	1.0	nan	parabolic	box sum
8	9	9.50690111497	127.704918701	71LeuH	71LeuN	13371276.0	112600926.0	21.0870946787	13.3061351435	1.0	nan	parabolic	box sum
9	10	7.54538757549	114.482559108	72TyrH	72TyrN	19702928.0	165547261.0	19.2062708833	10.1175718493	1.0	nan	parabolic	box sum
10	11	8.03469977671	119.602483653	74TyrH	74TyrN	23389302.0	196685756.0	18.3805459843	9.81574406033	1.0	nan	parabolic	box sum
11	12	7.71879852584	126.817111501	75AspH	75AspN	19226264.0	160435407.0	19.1329829628	11.4104220149	1.0	nan	parabolic	box sum
12	13	7.48561228844	108.015762331	76GlyH	76GlyN	23167940.0	192125692.0	19.149854229	9.73229755397	1.0	nan	parabolic	box sum
13	15	7.98193791041	124.248062509	78HisH	78HisN	26321600.0	221412348.0	18.8227450941	10.5292877807	1.0	nan	parabolic	box sum
14	16	9.88870708886	117.194616203	80AspH	80AspN	2731943.0	22785765.0	39.3585818972	16.3163283599	1.0	nan	parabolic	box sum
15	17	9.42102518827	127.210159959	82LeuH	82LeuN	17968732.0	152747820.0	20.5417336868	9.73071232399	1.0	nan	parabolic	box sum
16	18	7.71253870355	117.599835087	83SerH	83SerN	23154512.0	196527992.0	18.9269815792	10.5352482454	1.0	nan	parabolic	box sum
17	19	8.52977967624	116.111230885	84PheH	84PheN	22529808.0	187588634.0	17.6107004382	10.1575196449	1.0	nan	parabolic	box sum
18	20	9.07434399648	120.653543696	85LysH	85LysN	17477396.0	147805603.0	20.5993861345	11.1193103807	1.0	nan	parabolic	box sum
19	21	8.84038230502	115.346276902	87GlyH	87GlyN	22625840.0	186515146.0	19.4407492448	10.2993026146	1.0	nan	parabolic	box sum
20	22	7.89670388737	124.349232461	88GluH	88GluN	29588726.0	235376000.0	16.0434995108	10.0761656421	1.0	nan	parabolic	box sum
21	23	8.5433993631	124.539593155	89LysH	89LysN	24128518.0	201825176.0	19.7171371209	11.559623861	1.0	nan	parabolic	box sum
22	24	9.04209145632	120.020927259	90MetH	90MetN	20547340.0	173509288.0	20.5149760736	11.07264121	1.0	nan	parabolic	box sum
23	25	9.13655549261	122.826712327	91LysH	91LysN	24415756.0	204482588.0	19.8468416957	9.64809013723	1.0	nan	parabolic	box sum
24	26	9.08973422019	127.245448208	92ValH	92ValN	27795184.0	228098258.0	17.4582142811	9.82100702387	1.0	nan	parabolic	box sum
25	27	9.417391681	128.73106087	93LeuH	93LeuN	15144663.0	130361517.0	21.9758987703	11.6086074675	1.0	nan	parabolic	box sum
26	28	7.69337422649	114.75999861	94GluH	94GluN	25764574.0	210516084.0	17.2998178077	10.2669639229	1.0	nan	parabolic	box sum
27	29	8.80239517564	124.022725233	95GluH	95GluN	10472912.0	89908688.0	25.5557772739	13.4733769068	1.0	nan	parabolic	box sum
28	30	8.65490800291	125.536575528	96HisH	96HisN	15408504.0	132535146.0	23.2826696753	11.5918991435	1.0	nan	parabolic	box sum
29	31	8.39174555623	111.112714343	97GlyH	97GlyN	22520976.0	184623512.0	19.5326277961	10.8811454279	1.0	nan	parabolic	box sum
30	32	6.97013978576	119.304998895	99TrpH	99TrpN	5056253.0	42070380.0	23.4557882089	12.4562933491	1.0	nan	parabolic	box sum
31	33	8.9533735412	123.519596351	100TrpH	100TrpN	8733669.0	74933741.0	25.6714582804	11.5762370712	1.0	nan	parabolic	box sum
32	34	9.32303752415	124.384901526	101LysH	101LysN	22231588.0	186381680.0	19.9946533301	9.79202901977	1.0	nan	parabolic	box sum
33	35	9.51053948315	131.640492456	102AlaH	102AlaN	20665492.0	172521830.0	20.8109754534	10.659308344	1.0	nan	parabolic	box sum
34	36	8.8128395338	118.16612225	103LysH	103LysN	26061444.0	218463284.0	21.6267602751	9.70902637781	1.0	nan	parabolic	box sum
35	37	8.99383020572	119.548423374	104SerH	104SerN	29800428.0	239837400.0	15.8233133684	9.61663917435	1.0	nan	parabolic	box sum
36	38	9.2760400049	130.561759932	105LeuH	105LeuN	17913628.0	147184903.0	18.4311597828	12.1600931266	1.0	nan	parabolic	box sum
37	39	8.55122180158	121.134894351	106LeuH	106LeuN	26027680.0	220223498.0	21.470996579	10.5136257084	1.0	nan	parabolic	box sum
38	40	8.46064625767	106.531058989	107ThrH	107ThrN	16085516.0	136237864.0	25.3057171698	11.2368710363	1.0	nan	parabolic	box sum
39	41	7.58159632809	113.978779673	108LysH	108LysN	24937252.0	204327456.0	17.156250855	10.7435474653	1.0	nan	parabolic	box sum
40	42	7.69730637162	120.529654735	109LysH	109LysN	25443208.0	207806920.0	17.2547919446	11.4827719114	1.0	nan	parabolic	box sum
41	43	8.47207149213	117.931645894	110GluH	110GluN	29022270.0	244402310.0	20.4070322083	10.4641665329	1.0	nan	parabolic	box sum
42	44	8.7800389825	107.461175697	111GlyH	111GlyN	33599632.0	264212398.0	14.5897766538	9.89018646037	1.0	nan	parabolic	box sum
43	45	9.10420552881	119.553015103	112PheH	112PheN	13261088.0	108902546.0	17.5124817295	11.4717387107	1.0	nan	parabolic	box sum
44	46	9.87287327397	112.662878871	113IleH	113IleN	15684555.0	131599408.0	21.2964273314	10.3864268545	1.0	nan	parabolic	box sum
45	48	8.11608246028	121.884330054	115SerH	115SerN	19601352.0	160762395.0	17.8347551512	11.8727384874	1.0	nan	parabolic	box sum
46	49	8.33066812592	115.226933301	116AsnH	116AsnN	21469224.0	176796036.0	17.0687781757	11.0588180045	1.0	nan	parabolic	box sum
47	50	7.16458349544	108.582483048	118ValH	118ValN	21781628.0	184081144.0	20.3284787334	10.3180717376	1.0	nan	parabolic	box sum
48	51	8.53749812091	120.383331049	119AlaH	119AlaN	23366276.0	199965444.0	21.7914431757	10.7193251511	1.0	nan	parabolic	box sum
49	52	8.87583157826	121.108807733	120LysH	120LysN	31223472.0	251914292.0	15.6090375422	11.5559461275	1.0	nan	parabolic	box sum
50	53	8.39217130506	125.034242703	121LeuH	121LeuN	35305940.0	282976924.0	15.8590976463	10.3708916007	1.0	nan	parabolic	box sum
51	54	7.9871914671	112.902964731	123ThrH	123ThrN	4753650.0	41611630.0	29.6732258981	14.5406171411	1.0	nan	parabolic	box sum
53	56	8.49304623792	120.354596492	66AspH	66AspN	10155596.0	88410420.0	56.3791506985	13.2563906266	1.0	nan	parabolic	box sum
54	57	7.78356217969	120.001157334	117TyrH	117TyrN	13567204.0	113456747.0	18.9846877571	12.09429023	1.0	nan	parabolic	box sum
55	58	9.10414087045	123.366343775	98GluH	98GluN	2868130.0	26596475.0	25.0293830238	21.4608435221	1.0	nan	gaussian	box sum
