# Supplementary material for: The Two Isoforms of Lyn Display Different Intramolecular Fuzzy Complexes with the SH3 Domain
Source: Molecules. 2018 Oct 23;23(11):2731. doi: 10.3390/molecules23112731 (PMC6278449; doi:10.3390/molecules23112731)
Supplement: Supplementary file 1 [file molecules-23-02731-s001.zip › Supplementary Files/Teixeira_etal_Supp_Dataset/LynA_SH3_domain_in_USH3_construct_298K.csv]

Number	#	Position F1	Position F2	Assign F1	Assign F2	Height	Volume	Line Width F1 (Hz)	Line Width F2 (Hz)	Merit	Details	Fit Method	Vol. Method
0	2	8.33939184595	109.103867948	65GlyH	65GlyN	104520.0	890516.0	65.0125888099	13.0214227051	1.0	nan	parabolic	box sum
1	3	8.77829781378	107.619323939	111GlyH	111GlyN	281390.0	2205688.0	16.4597628453	10.9697076659	1.0	nan	parabolic	box sum
2	4	8.41240685263	106.509823911	107ThrH	107ThrN	157836.0	1314888.0	24.8335132267	11.8045380412	1.0	nan	parabolic	box sum
3	5	8.47706435005	111.849038679	97GlyH	97GlyN	186682.0	1552754.0	22.8184697894	11.6376502559	1.0	nan	parabolic	box sum
4	7	7.96483926464	112.974535072	123ThrH	123ThrN	79780.0	692653.0	30.8978344287	15.0270772374	1.0	nan	parabolic	box sum
5	8	8.44703517736	120.237923455	66AspH	66AspN	126816.0	1059725.0	23.4624307609	13.2129717815	1.0	nan	parabolic	box sum
6	9	8.05773344959	120.81998573	67IleH	67IleN	288159.0	2383070.0	21.3490496918	10.2193650475	1.0	nan	parabolic	box sum
8	11	7.7602013183	127.213132606	75AspH	75AspN	138504.0	1156909.0	23.8158943405	12.6523840979	1.0	nan	parabolic	box sum
9	13	9.0658933938	127.021681712	92ValH	92ValN	241006.625	1962154.0	20.9488239969	10.3697120709	1.0	nan	gaussian	box sum
10	14	8.23364267554	126.937737114	70AlaH	70AlaN	256402.0	2037237.0	17.1542723699	11.6162510403	1.0	nan	parabolic	box sum
12	16	9.07419327665	126.026995809	98GluH	98GluN	36846.0	314858.0	27.2289878341	15.914557512	1.0	nan	parabolic	box sum
13	22	8.37426513336	124.903124508	121LeuH	121LeuN	333570.0	2638841.0	17.3096809487	10.8318523531	1.0	nan	parabolic	box sum
14	23	8.29688926051	124.602604084	96HisH	96HisN	128535.0	1077434.0	23.730476066	12.305723329	1.0	nan	parabolic	box sum
15	25	8.50552695167	124.284368345	89LysH	89LysN	236382.0	1957137.0	21.3617181877	19.5329169557	1.0	nan	parabolic	box sum
16	26	7.88434175019	124.248039052	88GluH	88GluN	280778.0	2230422.0	17.265153067	10.4317261659	1.0	nan	parabolic	box sum
17	31	8.72977432122	123.752359958	95GluH	95GluN	160650.0	1351952.0	24.7442066019	13.1057799788	1.0	nan	parabolic	box sum
18	36	7.96299648579	123.514637066	78HisH	78HisN	179300.0	1476048.0	20.969998259	12.3313632428	1.0	nan	parabolic	box sum
19	43	9.12001543308	122.341770308	91LysH	91LysN	227824.0	1879111.0	21.2342806444	10.1834169749	1.0	nan	parabolic	box sum
20	49	7.7715448477	121.826128465	115SerH	115SerN	175651.0	1379728.0	16.3656898557	12.14601211	1.0	nan	parabolic	box sum
21	61	7.92126687299	121.271364379	81AspH	81AspN	166537.0	1359863.0	20.6261928396	12.1548197139	1.0	nan	parabolic	box sum
22	64	8.53126729188	121.160216014	106LeuH	106LeuN	247240.0	2055411.0	23.3831585883	10.6275811821	1.0	nan	parabolic	box sum
23	66	8.83126042466	121.024143825	120LysH	120LysN	309588.0	2454444.0	17.0724915843	11.785748486	1.0	nan	parabolic	box sum
24	71	8.49332768088	120.74903125	119AlaH	119AlaN	239050.0	2037598.0	26.6236595036	13.4743292747	1.0	nan	parabolic	box sum
25	73	9.00398599611	120.60652566	85LysH	85LysN	166918.0	1378767.0	21.4097581277	11.6525253205	1.0	nan	parabolic	box sum
26	74	7.67723163995	120.574957069	109LysH	109LysN	246736.0	1993572.0	18.5819240602	11.5470297971	1.0	nan	parabolic	box sum
27	76	9.01803423961	120.013922224	90MetH	90MetN	204326.0	1699837.0	21.8481382593	11.2157334041	1.0	nan	parabolic	box sum
28	77	7.71407166075	119.767720945	99TrpH	99TrpN	196996.0	1631666.0	21.0096343453	12.7155705013	1.0	nan	parabolic	box sum
29	78	8.41797312095	119.711690516	86LysH	86LysN	270424.0	2132219.0	17.0713627084	10.275342264	1.0	nan	parabolic	box sum
30	79	7.87401270556	119.712601422	117TyrH	117TyrN	141026.0	1155899.0	20.0687790185	12.4377069058	1.0	nan	parabolic	box sum
31	81	8.96477598988	119.570526716	104SerH	104SerN	270506.0	2156262.0	18.305600332	10.0905783047	1.0	nan	parabolic	box sum
32	82	9.13429090211	119.511700984	112PheH	112PheN	123936.0	1010076.0	20.3254101342	12.8818058714	1.0	nan	parabolic	box sum
33	86	8.03703849461	119.261283354	74TyrH	74TyrN	223950.0	1827468.0	20.3839862491	10.0636335606	1.0	nan	parabolic	box sum
34	89	8.80877351497	118.242997436	103LysH	103LysN	238454.0	1973245.0	21.0485178476	10.160582446	1.0	nan	parabolic	box sum
35	90	8.46937969373	118.168673364	110GluH	110GluN	300807.0	2479542.0	20.1863075402	11.2079044227	1.0	nan	parabolic	box sum
36	91	8.98485780514	118.127501561	69ValH	69ValN	234511.0	1953851.0	22.3116045214	10.068657157	1.0	nan	parabolic	box sum
37	92	7.71646117897	117.545727848	83SerH	83SerN	232499.0	1915259.0	20.3364480316	11.2022284113	1.0	nan	parabolic	box sum
38	93	8.55571805717	116.041087488	84PheH	84PheN	222528.0	1800921.0	18.224321269	10.9860180437	1.0	nan	parabolic	box sum
39	95	8.22747192648	115.787614074	116AsnH	116AsnN	255494.0	2072819.0	20.4680247864	11.8074086677	1.0	nan	parabolic	box sum
40	96	8.86291698603	115.388535225	87GlyH	87GlyN	199234.0	1624693.0	20.9746391931	10.6521119902	1.0	nan	parabolic	box sum
41	97	7.67961794488	114.631116495	94GluH	94GluN	191194.0	1555606.0	20.0510932965	11.2111012568	1.0	nan	parabolic	box sum
42	98	7.57069396827	114.037081404	108LysH	108LysN	210134.0	1709532.0	19.2134673971	11.3311456371	1.0	nan	parabolic	box sum
43	99	9.50867307417	131.549365378	102AlaH	102AlaN	187357.0	1549883.0	22.1408934029	11.2409818688	1.0	nan	parabolic	box sum
44	100	9.22136061817	130.507180612	105LeuH	105LeuN	164499.0	1352546.0	21.1891256094	12.623808316	1.0	nan	parabolic	box sum
45	102	9.3328761976	128.315028908	93LeuH	93LeuN	114720.0	963729.0	24.6584120354	12.5104838114	1.0	nan	parabolic	box sum
46	103	9.50979358835	127.308471992	71LeuH	71LeuN	118775.0	998846.0	23.0523979569	13.301765478	1.0	nan	parabolic	box sum
47	104	9.39074517275	127.278151179	82LeuH	82LeuN	151676.0	1263926.0	22.7398247701	10.4371412113	1.0	nan	parabolic	box sum
48	105	9.38941703574	124.094023041	101LysH	101LysN	173829.0	1454528.0	23.2559719064	10.1581685101	1.0	nan	parabolic	box sum
49	106	9.43232846111	123.402773234	100TrpH	100TrpN	120600.0	1013150.0	23.4844438405	12.3496961074	1.0	nan	parabolic	box sum
50	108	9.27573316464	119.119490945	68ValH	68ValN	213354.0	1778062.0	22.9070238303	11.0048728404	1.0	nan	parabolic	box sum
51	109	9.37479309784	115.572147416	80AspH	80AspN	22769.0	189746.0	40.6108078901	12.7999930166	1.0	nan	parabolic	box sum
52	110	9.7913975574	112.9485175	113IleH	113IleN	118096.0	989033.0	22.4761695379	11.6690966643	1.0	nan	parabolic	box sum
53	113	7.19135603004	108.788181753	118ValH	118ValN	223709.0	1862894.0	21.1453503116	10.6932141422	1.0	nan	parabolic	box sum
54	114	7.6167341842	108.364554086	76GlyH	76GlyN	173584.0	1446603.0	24.3237630537	10.1420538569	1.0	nan	parabolic	box sum
55	115	7.4599826562	114.8451955	72TyrH	72TyrN	208197.0	1710959.0	20.7432196387	10.8830669393	1.0	nan	parabolic	box sum
56	126	8.46451608603	120.843276712	77IleH	77IleN	167339.0	1453428.0	43.1588061713	12.4253762602	1.0	nan	nan	box sum
