# Supplementary material for: The Two Isoforms of Lyn Display Different Intramolecular Fuzzy Complexes with the SH3 Domain
Source: Molecules. 2018 Oct 23;23(11):2731. doi: 10.3390/molecules23112731 (PMC6278449; doi:10.3390/molecules23112731)
Supplement: Supplementary file 1 [file molecules-23-02731-s001.zip › Supplementary Files/Teixeira_etal_Supp_Dataset/LynA_Unique_Domain_278K.csv]

Number	#	Position F1	Position F2	Assign F1	Assign F2	Height	Volume	Line Width F1 (Hz)	Line Width F2 (Hz)	Merit	Details	Fit Method	Vol. Method
0	1	8.59040366488	110.919814697	2GlyH	2GlyN	31729.0	277347.0	35.218284528	35.7723119512	1.0	nan	parabolic	box sum
1	2	8.57334341543	110.610326409	8GlyH	8GlyN	114244.0	976841.0	25.6523840782	11.9693380981	1.0	nan	parabolic	box sum
2	3	8.69614518496	109.753815425	53GlyH	53GlyN	84620.0	724123.0	25.6751656605	12.6516338205	1.0	nan	parabolic	box sum
3	4	8.49485227298	109.397230294	16GlyH	16GlyN	323349.0	2699279.0	20.6588116771	9.32301192734	1.0	nan	parabolic	box sum
4	5	8.43123479651	112.956387818	37ThrH	37ThrN	189481.0	1602951.0	22.7405324921	10.8954628264	1.0	nan	parabolic	box sum
5	6	8.0359086772	114.248785302	21ThrH	21ThrN	202971.0	1709561.0	21.874187602	10.4385112831	1.0	nan	parabolic	box sum
6	7	8.34206691834	114.931482289	27ThrH	27ThrN	69265.0	595258.0	27.8318937607	12.2952846872	1.0	nan	parabolic	box sum
7	8	8.35358635889	116.378166274	13SerH	13SerN	263085.0	2214497.0	21.482709751	10.7764623102	1.0	nan	parabolic	box sum
8	9	8.45051445	116.358592859	48SerH	48SerN	167302.0	1422043.0	23.5788302455	11.4965981091	1.0	nan	parabolic	box sum
9	10	8.29580781024	116.122823535	11SerH	11SerN	162174.0	1380693.0	24.3884361003	12.0322309147	1.0	nan	parabolic	box sum
10	11	8.33996224065	116.077880454	3SerH	3SerN	39634.0	352454.0	69.7136836583	36.7735081796	1.0	nan	parabolic	box sum
11	12	8.37480602852	117.180323864	58ThrH	58ThrN	147688.0	1253717.0	23.5430459676	11.05882757	1.0	nan	parabolic	box sum
12	13	8.35640620608	117.648747838	30ThrH	30ThrN	153572.0	1307380.0	24.2905397725	11.1544716252	1.0	nan	parabolic	box sum
13	14	8.49563129137	118.155117368	6SerH	6SerN	43405.0	376056.0	30.5297919015	14.7195287544	1.0	nan	parabolic	box sum
14	15	8.11865013017	117.57206839	38SerH	38SerN	87069.0	747277.0	26.6588571916	12.4441005739	1.0	nan	parabolic	box sum
15	16	8.1507350831	119.901252272	54GlnH	54GlnN	198776.0	1679399.0	21.7496411213	11.4116536617	1.0	nan	parabolic	box sum
16	17	7.96844462028	119.866652281	17ValH	17ValN	262779.0	2190599.0	20.1332233792	9.40723871809	1.0	nan	parabolic	box sum
17	18	8.38409529798	120.997383604	15AspH	15AspN	320977.0	2685625.0	20.1900698747	10.479743918	1.0	nan	parabolic	box sum
18	19	8.36478497604	121.608491463	40LysH	40LysN	85393.0	733895.0	27.9322616753	13.0608938192	1.0	nan	parabolic	box sum
19	20	8.56442679363	121.32230609	10AspH	10AspN	207323.0	1754839.0	22.5346385688	11.5382221931	1.0	nan	parabolic	box sum
20	21	8.47260372899	121.277788412	41GlnH	41GlnN	146718.0	1268755.0	34.5317207097	31.8796771951	1.0	nan	parabolic	box sum
21	22	8.46651660664	121.021286272	20LysH	20LysN	262521.0	2208163.0	21.0519014325	11.6432610259	1.0	nan	parabolic	box sum
22	23	8.43257251777	121.418883755	56PheH	56PheN	246513.0	2113870.0	27.3957124275	23.0932114546	1.0	nan	parabolic	box sum
23	24	8.43734711425	121.609145701	24ValH	24ValN	321189.0	2701444.0	21.3206596277	21.5445737071	1.0	nan	parabolic	box sum
24	25	8.44773178325	121.387675654	9LysH	9LysN	180721.0	1607288.0	38.737286775	25.876479557	1.0	nan	nan	box sum
25	26	8.489446114	121.272698339	39AsnH	39AsnN	100924.0	893018.0	46.4321960463	27.7627421241	1.0	nan	nan	box sum
26	27	8.53875821536	122.448127758	42GlnH	42GlnN	105229.0	904585.0	93.7413755517	12.9365434992	1.0	nan	parabolic	box sum
27	28	8.38158467366	122.216331214	55ArgH	55ArgN	130239.0	1111576.0	24.957438357	12.4131760977	1.0	nan	parabolic	box sum
28	29	8.46207910025	122.190819484	49GlnH	49GlnN	142466.0	1218840.0	25.8411918147	12.6740116588	1.0	nan	parabolic	box sum
29	30	8.48306892107	122.437525871	29ArgH	29ArgN	179636.0	1533184.0	56.6244825497	12.7706343366	1.0	nan	parabolic	box sum
30	31	8.44762667284	122.702367016	57GlnH	57GlnN	149155.0	1270298.0	24.1098990183	25.6698596915	1.0	nan	parabolic	box sum
31	32	8.50486172935	122.980443613	14AspH	14AspN	207425.0	1751503.0	22.0021728122	11.0598714342	1.0	nan	parabolic	box sum
32	33	8.37728086748	123.258435655	4IleH	4IleN	210858.0	1781598.0	22.8248888229	10.508841632	1.0	nan	parabolic	box sum
33	34	8.17665494875	123.11838783	50LeuH	50LeuN	219673.0	1848042.0	21.1839701338	10.8880252941	1.0	nan	parabolic	box sum
34	35	8.5295984067	123.56584005	28GluH	28GluN	200838.0	1699190.0	22.7403175715	11.0887081821	1.0	nan	parabolic	box sum
35	36	8.58549423689	123.833046841	35AspH	35AspN	129988.0	1118717.0	25.1692425964	16.4683274577	1.0	nan	nan	box sum
36	37	8.58268991214	123.950828481	7LysH	7LysN	128508.0	1117303.0	27.943115165	15.7574559535	1.0	nan	nan	box sum
37	38	8.48735715046	124.413173231	59LysH	59LysN	226641.0	1904850.0	21.0390061972	10.7413623773	1.0	nan	parabolic	box sum
38	39	8.58936312001	124.61927516	60AspH	60AspN	246350.0	2053019.0	19.0465848864	28.4787024662	1.0	nan	parabolic	box sum
39	40	8.58597955081	124.362222035	18AspH	18AspN	344261.0	2920341.0	23.884984623	11.61709918	1.0	nan	parabolic	box sum
40	41	8.56376072003	124.290151777	43ArgH	43ArgN	172238.0	1522248.0	33.3369771612	14.8873299207	1.0	nan	nan	box sum
41	42	8.43421097718	123.938942169	12LeuH	12LeuN	270231.0	2278543.0	21.5211805363	25.7683743732	1.0	nan	parabolic	box sum
42	43	8.39276937336	124.153275749	22GlnH	22GlnN	228330.0	1938464.0	49.5417745733	11.1493827873	1.0	nan	parabolic	box sum
43	44	8.43702431707	124.177756022	19LeuH	19LeuN	290495.0	2447616.0	45.4733278431	25.2154525671	1.0	nan	parabolic	box sum
44	45	8.36079438321	124.561987758	51LeuH	51LeuN	226096.0	1894008.0	20.1374143307	10.8841108035	1.0	nan	parabolic	box sum
45	46	8.307162429	124.37735406	31IleH	31IleN	255185.0	2149257.0	22.4050414543	9.82184852073	1.0	nan	parabolic	box sum
46	47	8.21438162129	124.796587246	33ValH	33ValN	204853.0	1728712.0	22.3574365441	10.2514638709	1.0	nan	parabolic	box sum
47	48	8.6287553861	125.973464711	25ArgH	25ArgN	184805.0	1562209.0	22.4075130411	11.0703753175	1.0	nan	parabolic	box sum
48	49	8.56733071652	126.425312916	5LysH	5LysN	167565.0	1420149.0	22.7880299421	11.4667827385	1.0	nan	parabolic	box sum
49	50	8.47377554726	126.08107433	32TyrH	32TyrN	223834.0	1918409.0	23.4322544045	17.7304244888	1.0	nan	nan	box sum
50	51	8.45633040382	125.953143278	34ArgH	34ArgN	196186.0	1685619.0	24.5692917751	15.6130764895	1.0	nan	nan	box sum
51	52	8.74124897016	120.550364489	1MetH	1MetN	19408.0	169164.0	35.2460092838	15.3639844004	1.0	nan	parabolic	box sum
52	53	8.75626769807	121.816035364	47GluH	47GluN	228955.0	1915345.0	20.0500491117	10.5684071315	1.0	nan	parabolic	box sum
53	54	8.73349722232	121.35127654	26AsnH	26AsnN	24681.0	218149.0	44.5056478957	18.2367638559	1.0	nan	nan	box sum
