# Supplementary material for: The Two Isoforms of Lyn Display Different Intramolecular Fuzzy Complexes with the SH3 Domain
Source: Molecules. 2018 Oct 23;23(11):2731. doi: 10.3390/molecules23112731 (PMC6278449; doi:10.3390/molecules23112731)
Supplement: Supplementary file 1 [file molecules-23-02731-s001.zip › Supplementary Files/Teixeira_etal_Supp_Dataset/LynA_Unique_Domain_in_USH3_construct_278K.csv]

Number	#	Position F1	Position F2	Assign F1	Assign F2	Height	Volume	Line Width F1 (Hz)	Line Width F2 (Hz)	Merit	Details	Fit Method	Vol. Method
0	1	8.73605865457	120.542602226	1MetH	1MetN	61754.0	520184.0	26.122438615	15.006852369	1.0	nan	parabolic	box sum
1	2	8.58528709982	110.885182233	2GlyH	2GlyN	78751.0	671458.0	28.5427484916	32.2526629137	1.0	nan	parabolic	box sum
2	3	8.3432908666	116.046327764	3SerH	3SerN	120807.0	1040273.0	65.2734845678	34.6472873349	1.0	nan	parabolic	box sum
3	4	8.37343619743	123.239397852	4IleH	4IleN	500081.0	4010100.0	17.6098365009	10.4625201591	1.0	nan	parabolic	box sum
4	5	8.56258023967	126.394076062	5LysH	5LysN	363584.0	2925213.0	17.7790424515	11.6152724177	1.0	nan	parabolic	box sum
5	6	8.49109767809	118.133085171	6SerH	6SerN	114139.0	956245.0	24.2162689843	15.468240335	1.0	nan	parabolic	box sum
6	7	8.58439181491	123.964248573	7LysH	7LysN	279076.0	2320871.0	22.1045185136	13.7996886902	1.0	nan	parabolic	box sum
7	8	8.56830622764	110.601285088	8GlyH	8GlyN	282722.0	2303358.0	20.0103283343	11.2455487746	1.0	nan	parabolic	box sum
8	9	8.4456027584	121.37472259	9LysH	9LysN	217771.0	1942711.0	62.0003716827	34.4704175985	1.0	nan	parabolic	box sum
9	10	8.56188669095	121.290551162	10AspH	10AspN	502748.0	4048537.0	17.9447363439	11.4318785301	1.0	nan	parabolic	box sum
10	11	8.28988052979	116.084814403	11SerH	11SerN	448014.0	3668799.0	20.5883127825	11.7540411116	1.0	nan	parabolic	box sum
11	12	8.43235958717	123.918892638	12LeuH	12LeuN	611704.0	4908252.0	17.0940656566	11.9211246214	1.0	nan	parabolic	box sum
12	13	8.34820641022	116.337417914	13SerH	13SerN	639120.0	5048431.0	16.2347402542	10.7429281736	1.0	nan	parabolic	box sum
13	14	8.50359714308	122.975234037	14AspH	14AspN	482082.0	3843126.0	17.2444570093	10.8685833238	1.0	nan	parabolic	box sum
14	15	8.38229858064	120.972675434	15AspH	15AspN	769294.0	6003442.0	15.0430236219	10.8982029698	1.0	nan	parabolic	box sum
15	17	8.48849373886	109.372832366	16GlyH	16GlyN	833284.0	6577548.0	17.3565920129	9.76026053431	1.0	nan	parabolic	box sum
16	18	7.96601132607	119.859685457	17ValH	17ValN	636284.0	5024476.0	15.9927845249	9.54039664211	1.0	nan	parabolic	box sum
17	19	8.58361008607	124.392337614	18AspH	18AspN	627782.0	4972245.0	16.5471880103	10.0846413272	1.0	nan	parabolic	box sum
18	20	8.41544020867	124.153923044	19LeuH	19LeuN	587749.0	4790591.0	27.0883800723	12.3548501868	1.0	nan	parabolic	box sum
19	21	8.45736426443	121.140097199	20LysH	20LysN	520039.0	4211015.0	20.6172872633	12.4500375514	1.0	nan	parabolic	box sum
20	22	8.04717195155	114.448387858	21ThrH	21ThrN	374351.0	3011479.0	17.5719564438	10.5864790301	1.0	nan	parabolic	box sum
21	23	8.39643264363	124.093671197	22GlnH	22GlnN	451472.0	3860433.0	32.4585680416	12.5108426397	1.0	nan	parabolic	box sum
22	24	8.42805980502	121.525048261	24ValH	24ValN	475240.0	3853703.0	19.7347571901	12.9142309024	1.0	nan	parabolic	box sum
23	25	8.61799054276	126.174240101	25ArgH	25ArgN	239803.0	1963849.0	20.2345983416	12.1896586808	1.0	nan	parabolic	box sum
24	26	8.7210691288	121.626445808	26AsnH	26AsnN	79642.0	702678.0	57.527012881	14.3099425481	1.0	nan	parabolic	box sum
25	27	8.37688791704	115.152685968	27ThrH	27ThrN	136815.0	1137522.0	22.9413918291	12.3875361838	1.0	nan	parabolic	box sum
26	28	8.51311047562	123.404267218	28GluH	28GluN	262534.0	2123832.0	18.9055351444	11.8109317093	1.0	nan	parabolic	box sum
27	29	8.47193570133	122.571054833	29ArgH	29ArgN	182490.0	1610011.0	37.2955503058	14.0840764368	1.0	nan	parabolic	box sum
28	30	8.327193623	118.010124362	30ThrH	30ThrN	152751.0	1278355.0	23.5492287727	12.0928402785	1.0	nan	parabolic	box sum
29	31	8.30129165289	124.394524665	31IleH	31IleN	237129.0	1984409.0	47.8840297238	11.9194283421	1.0	nan	parabolic	box sum
30	32	8.3752156105	121.573026187	40LysH	40LysN	178350.0	1495011.0	60.6651623836	13.8060823583	1.0	nan	parabolic	box sum
31	33	8.43251294312	122.071449592	49GlnH	49GlnN	176143.0	1478837.0	26.0168260053	13.0674832119	1.0	nan	parabolic	box sum
32	34	8.48120741351	121.190557918	41GlnH	41GlnN	236086.0	2059782.0	69.58553955	15.8339842459	1.0	nan	parabolic	box sum
33	35	8.54490894804	122.423259535	42GlnH	42GlnN	155401.0	1278628.0	21.2819442925	13.8491417556	1.0	nan	parabolic	box sum
34	36	8.51169083674	124.306062168	43ArgH	43ArgN	201476.0	1783848.0	37.9924430128	13.3086810782	1.0	nan	parabolic	box sum
35	37	8.75892019443	121.610991831	47GluH	47GluN	296849.0	2354664.0	17.8470258654	11.75051807	1.0	nan	parabolic	box sum
36	38	8.439991424	116.38	48SerH	48SerN	214197.0	1745321.0	19.7717592327	12.1955956583	1.0	nan	parabolic	box sum
37	39	8.16838047736	123.007531381	50LeuH	50LeuN	285258.0	2300678.0	18.7797281996	11.4238538243	1.0	nan	parabolic	box sum
38	40	8.34152234447	124.419485361	51LeuH	51LeuN	348554.0	2843385.0	41.0185829424	11.9032484474	1.0	nan	parabolic	box sum
39	41	8.41495165653	121.251805494	56PheH	56PheN	369710.0	3108017.0	56.9861559061	15.2596632242	1.0	nan	parabolic	box sum
40	42	8.38722660871	117.073405607	58ThrH	58ThrN	195360.0	1598855.0	21.2842020443	11.8650821634	1.0	nan	parabolic	box sum
41	43	8.49155592639	124.26232927	59LysH	59LysN	284707.0	2371685.0	30.6047029931	12.5079720132	1.0	nan	parabolic	box sum
42	44	8.64689167653	124.446322256	60AspH	60AspN	296240.0	2361897.0	18.2701034573	11.1437067759	1.0	nan	parabolic	box sum
43	46	8.50255772813	126.317104869	32TyrH	32TyrN	186266.0	1571223.0	25.0709534525	15.8123240642	1.0	nan	parabolic	box sum
44	47	8.23824200987	124.468338151	33ValH	33ValN	156658.0	1304504.0	25.7040019572	12.8741726146	1.0	nan	parabolic	box sum
45	48	8.48614614616	126.192011559	34ArgH	34ArgN	141055.0	1241649.0	30.3671373367	17.3714004535	1.0	nan	parabolic	box sum
46	49	8.58439181491	123.901111436	35AspH	35AspN	308406.0	2406320.0	21.8290728	12.8577317539	1.0	nan	parabolic	box sum
47	50	8.40522620264	112.668975684	37ThrH	37ThrN	259524.0	2126554.0	19.6750521994	11.8990077492	1.0	nan	parabolic	box sum
48	51	8.07382111463	117.517291317	38SerH	38SerN	160443.0	1326150.0	22.7768268127	11.9254305611	1.0	nan	parabolic	box sum
49	52	8.49776166144	121.21903629	39AsnH	39AsnN	158100.0	1423677.0	122.709685656	16.0256638053	1.0	nan	parabolic	box sum
50	54	8.6916361373	109.725880274	53GlyH	53GlyN	156246.0	1288588.0	22.3827237015	12.6033551023	1.0	nan	parabolic	box sum
51	55	8.14879919528	119.829563482	54GlnH	54GlnN	328328.0	2647449.0	18.4892308077	11.5552502275	1.0	nan	parabolic	box sum
52	56	8.38289606953	122.166989696	55ArgH	55ArgN	186480.0	1555589.0	25.0622987375	13.5111254869	1.0	nan	parabolic	box sum
53	57	8.44021960246	122.613076662	57GlnH	57GlnN	482082.0	2249261.0	17.2444570093	10.8685833238	1.0	nan	parabolic	box sum
