# Supplementary material for: The Two Isoforms of Lyn Display Different Intramolecular Fuzzy Complexes with the SH3 Domain
Source: Molecules. 2018 Oct 23;23(11):2731. doi: 10.3390/molecules23112731 (PMC6278449; doi:10.3390/molecules23112731)
Supplement: Supplementary file 1 [file molecules-23-02731-s001.zip › Supplementary Files/Teixeira_etal_Supp_Dataset/LynB_S3C-diamagnetic_SH3_domain_in_USH3_construct_298K.csv]

Number	#	Position F1	Position F2	Assign F1	Assign F2	Height	Volume	Line Width F1 (Hz)	Line Width F2 (Hz)	Merit	Details	Fit Method	Vol. Method
0	1	8.34452922539	109.100760874	65GlyH	65GlyN	93855.0	768951.0	57.6350086731	13.0618724419	1.0	nan	parabolic	box sum
1	2	8.48267391084	120.470498231	66AspH	66AspN	95438.0	781098.0	23.3210704152	38.4476705944	1.0	nan	parabolic	box sum
2	3	8.03717085823	121.081731822	67IleH	67IleN	296628.0	2300794.0	19.7250990299	9.94313248975	1.0	nan	parabolic	box sum
3	4	9.27195623215	119.101083733	68ValH	68ValN	232128.0	1855018.0	21.772378145	10.5589471124	1.0	nan	parabolic	box sum
4	5	8.97760689655	118.127517029	69ValH	69ValN	239468.0	1869304.0	21.3762681434	9.60974836835	1.0	nan	parabolic	box sum
5	6	8.22747750173	126.910434904	70AlaH	70AlaN	283954.0	2083344.0	15.1536534576	11.3013955081	1.0	nan	parabolic	box sum
6	7	9.5137897671	127.309257964	71LeuH	71LeuN	139533.0	1102361.0	20.2687781944	12.7881843031	1.0	nan	parabolic	box sum
7	8	7.45187962519	114.765649819	72TyrH	72TyrN	217271.0	1677540.0	19.2719180813	10.5787805318	1.0	nan	parabolic	box sum
8	9	8.04724186394	119.296723778	74TyrH	74TyrN	252843.0	1931336.0	19.1580270485	9.61372810052	1.0	nan	parabolic	box sum
9	10	7.76842661256	127.178020368	75AspH	75AspN	77124.0	619847.0	22.578019228	12.6114124289	1.0	nan	parabolic	box sum
10	11	7.54758038301	108.323803206	76GlyH	76GlyN	188513.0	1466767.0	22.8098150743	10.0438001413	1.0	nan	parabolic	box sum
11	12	8.49024745651	120.752290066	77IleH	77IleN	230059.0	1812104.0	20.7245304714	13.2010325849	1.0	nan	parabolic	box sum
12	13	8.04970476471	123.524512994	78HisH	78HisN	200075.0	1558520.0	19.3777815522	11.2942189418	1.0	nan	parabolic	box sum
13	14	9.1552059437	115.441718154	80AspH	80AspN	44408.0	359603.0	32.8040040594	12.5846960302	1.0	nan	parabolic	box sum
14	15	7.91795817699	121.364155431	81AspH	81AspN	155485.0	1196612.0	19.0945591382	11.7748531537	1.0	nan	parabolic	box sum
15	16	9.33413316919	127.156838688	82LeuH	82LeuN	176209.0	1362133.0	21.4786195561	9.76260922871	1.0	nan	parabolic	box sum
16	17	7.70323847027	117.518491584	83SerH	83SerN	238915.0	1842092.0	18.4739282681	10.8513595649	1.0	nan	parabolic	box sum
17	18	8.55332646816	115.976211466	84PheH	84PheN	244838.0	1823726.0	16.6107813513	10.4810487483	1.0	nan	parabolic	box sum
18	19	9.00559971328	120.615488863	85LysH	85LysN	182967.0	1447775.0	20.6847689545	11.3724435136	1.0	nan	parabolic	box sum
19	20	8.4127881317	119.711555498	86LysH	86LysN	318064.0	2309237.0	15.7537137007	9.78453037642	1.0	nan	parabolic	box sum
20	21	8.85713668306	115.3907012	87GlyH	87GlyN	213083.0	1624226.0	19.8448853033	10.1458378645	1.0	nan	parabolic	box sum
21	22	7.88336372112	124.23626196	88GluH	88GluN	303692.0	2193941.0	14.9928513607	10.1320066642	1.0	nan	parabolic	box sum
22	23	8.49894681346	124.260826574	89LysH	89LysN	346558.0	2727540.0	20.9252195159	11.9380221728	1.0	nan	parabolic	box sum
23	24	9.01481313339	119.995852235	90MetH	90MetN	217222.0	1722959.0	20.6576759335	10.9476560352	1.0	nan	parabolic	box sum
24	25	9.11559230331	122.335776931	91LysH	91LysN	250469.0	1947505.0	19.871727463	10.0231185823	1.0	nan	parabolic	box sum
25	26	9.05078641562	127.017153113	92ValH	92ValN	263328.0	1993421.0	18.2018691822	9.90669510584	1.0	nan	parabolic	box sum
26	27	9.33924108342	128.49025661	93LeuH	93LeuN	156124.0	1236499.0	22.1792751827	11.9913897288	1.0	nan	parabolic	box sum
27	28	7.68160830257	114.831907862	94GluH	94GluN	227177.0	1725042.0	18.3655561841	10.6953018705	1.0	nan	parabolic	box sum
28	29	8.707764299	123.879359314	95GluH	95GluN	124879.0	1012187.0	23.9532409053	12.2042075378	1.0	nan	parabolic	box sum
29	30	8.26274113833	124.401735766	96HisH	96HisN	172044.0	1388684.0	23.6446814994	11.5474212462	1.0	nan	parabolic	box sum
30	31	8.48986610829	111.908581776	97GlyH	97GlyN	128617.0	1023276.0	24.0051691956	11.8409428043	1.0	nan	parabolic	box sum
31	32	9.04240298964	125.850317268	98GluH	98GluN	27854.0	229189.0	29.4314246667	16.6284301258	1.0	nan	parabolic	box sum
32	33	7.71075317208	120.002985124	99TrpH	99TrpN	161560.0	1265408.0	20.8666434011	11.3931250726	1.0	nan	parabolic	box sum
33	34	9.38877460059	123.474470462	100TrpH	100TrpN	132227.0	1054092.0	21.6411776821	11.5425281328	1.0	nan	parabolic	box sum
34	35	9.33962433189	124.075446361	101LysH	101LysN	212526.0	1648694.0	21.027445498	9.90614055299	1.0	nan	parabolic	box sum
35	36	9.51497335382	131.610116936	102AlaH	102AlaN	212697.0	1687406.0	20.3435348635	10.7606901749	1.0	nan	parabolic	box sum
36	37	8.80139105599	118.227980322	103LysH	103LysN	287437.0	2255264.0	20.7082244866	9.83476633992	1.0	nan	parabolic	box sum
37	38	8.9549985842	119.568246543	104SerH	104SerN	304042.0	2243580.0	16.6724932325	9.80325469009	1.0	nan	parabolic	box sum
38	39	9.21166591085	130.483369643	105LeuH	105LeuN	199230.0	1545157.0	18.737332639	12.1794157636	1.0	nan	parabolic	box sum
39	41	8.40808858868	106.501221255	107ThrH	107ThrN	180096.0	1415867.0	23.1467218078	11.3649407398	1.0	nan	parabolic	box sum
40	42	7.57285322019	114.060236452	108LysH	108LysN	262305.0	2010536.0	17.9298100962	10.9956737873	1.0	nan	parabolic	box sum
41	43	7.67588461565	120.582445749	109LysH	109LysN	275889.0	2091508.0	16.8636495474	11.5654931447	1.0	nan	parabolic	box sum
42	44	8.46589025114	118.22117933	110GluH	110GluN	264802.0	2106989.0	20.6458854521	10.8702143616	1.0	nan	parabolic	box sum
43	45	8.77138367566	107.674241015	111GlyH	111GlyN	326097.0	2364636.0	15.5973016766	9.9995663968	1.0	nan	parabolic	box sum
44	46	9.09523998398	119.695895057	112PheH	112PheN	122656.0	955132.0	19.560659444	11.6548740149	1.0	nan	parabolic	box sum
45	47	9.76781100837	113.214063165	113IleH	113IleN	134746.0	1074613.0	21.9812828972	10.692300761	1.0	nan	parabolic	box sum
46	48	7.79157704122	121.991620524	115SerH	115SerN	167260.0	1237725.0	15.7611141092	11.5765842016	1.0	nan	parabolic	box sum
47	49	8.19172563601	115.814892331	116AsnH	116AsnN	181031.0	1392170.0	19.6293954418	11.4176558807	1.0	nan	parabolic	box sum
48	50	7.88083899012	119.726101235	117TyrH	117TyrN	128865.0	1004475.0	19.5206470658	11.7832040671	1.0	nan	parabolic	box sum
49	51	7.19981460673	108.806332312	118ValH	118ValN	201270.0	1590408.0	20.722147289	10.4609543629	1.0	nan	parabolic	box sum
50	52	8.82948324417	121.011416353	120LysH	120LysN	237415.0	1778951.0	16.4271508756	11.6099226138	1.0	nan	parabolic	box sum
51	53	8.37094929069	124.912815459	121LeuH	121LeuN	338304.0	2486280.0	15.8906839735	10.4622591931	1.0	nan	parabolic	box sum
52	54	7.97496742252	112.998847818	123ThrH	123ThrN	70476.0	576106.0	26.7717931046	13.7154618995	1.0	nan	parabolic	box sum
