# Supplementary material for: The Two Isoforms of Lyn Display Different Intramolecular Fuzzy Complexes with the SH3 Domain
Source: Molecules. 2018 Oct 23;23(11):2731. doi: 10.3390/molecules23112731 (PMC6278449; doi:10.3390/molecules23112731)
Supplement: Supplementary file 1 [file molecules-23-02731-s001.zip › Supplementary Files/Teixeira_etal_Supp_Dataset/LynB_S3C-diamagnetic_Unique_domain_in_USH3_construct_278K.csv]

Number	#	Position F1	Position F2	Assign F1	Assign F2	Height	Volume	Line Width F1 (Hz)	Line Width F2 (Hz)	Merit	Details	Fit Method	Vol. Method
0	1	8.68799661794	120.347957928	1MetH	1MetN	79642.0	33925840.203	22.4382894807	14.3580255417	1.0	nan	parabolic	box sum
1	2	8.54386672788	110.139920574	2GlyH	2GlyN	105422.0	44339205.37	21.7348743798	12.8255676889	1.0	nan	parabolic	box sum
2	3	8.44261541944	118.954584016	3CysH	3CysN	55023.0	24039337.785	26.8292403436	14.232957565	1.0	nan	parabolic	box sum
3	4	8.62441084981	123.985930051	4IleH	4IleN	102110.0	43341360.057	23.2849463872	12.5058842848	1.0	nan	parabolic	box sum
4	5	8.59328129299	126.886290363	5LysH	5LysN	198071.0	80298607.604	17.8280858368	11.3108229064	1.0	nan	parabolic	box sum
5	6	8.53808469671	118.426827887	6SerH	6SerN	83352.0	35338628.994	22.3527457755	13.8037336639	1.0	nan	parabolic	box sum
6	7	8.58323528547	123.93489489	7LysH	7LysN	21591.0	9845929.696	78.8923685576	16.4234412981	1.0	nan	parabolic	box sum
7	8	8.57373404637	110.57548342	8GlyH	8GlyN	182734.0	75400007.576	20.8182271691	11.2900434851	1.0	nan	parabolic	box sum
8	9	8.56132558296	121.278360612	10AspH	10AspN	338332.0	138474170.516	18.8385551758	11.7745921876	1.0	nan	parabolic	box sum
9	10	8.28547981679	116.056824799	11SerH	11SerN	334665.0	138077659.554	20.5619723454	11.5726697109	1.0	nan	parabolic	box sum
10	11	8.43439392008	123.883638541	12LeuH	12LeuN	414969.0	167636317.64	17.2281510244	11.5121255887	1.0	nan	parabolic	box sum
11	12	8.34803608668	116.299560976	13SerH	13SerN	447097.0	178373893.814	16.4603899986	11.0165510709	1.0	nan	parabolic	box sum
12	13	8.50311396185	122.958905822	14AspH	14AspN	339956.0	136231600.703	17.2085838426	10.916862042	1.0	nan	parabolic	box sum
13	14	8.37822098935	120.9231565	15AspH	15AspN	521454.0	206001957.717	16.0657851648	11.132615719	1.0	nan	parabolic	box sum
14	15	8.48616405617	109.355632088	16GlyH	16GlyN	619935.0	245242241.865	16.7368391574	10.5716039656	1.0	nan	parabolic	box sum
15	16	7.9702034126	119.825520277	17ValH	17ValN	452216.0	176266389.851	15.7049211767	9.64302153898	1.0	nan	parabolic	box sum
16	17	8.58466539943	124.419785657	18AspH	18AspN	450509.0	176087308.424	16.0119754148	10.0961890746	1.0	nan	parabolic	box sum
17	18	8.41962815842	124.156310921	19LeuH	19LeuN	545127.0	228195183.684	18.6081390666	17.6654439438	1.0	nan	parabolic	box sum
18	19	8.46872567527	121.489647067	20LysH	20LysN	429516.0	173324178.935	18.5298703393	11.2844327152	1.0	nan	parabolic	box sum
19	20	8.10176019258	114.90220027	21ThrH	21ThrN	325958.0	131856738.371	18.0874764268	10.5601214596	1.0	nan	parabolic	box sum
20	21	8.43228002364	124.283359707	22GlnH	22GlnN	456800.0	196022816.016	19.3362640062	18.8539485503	1.0	nan	parabolic	box sum
21	22	8.74588376665	121.816084889	26GluH	26GluN	352246.0	136372598.857	14.7892774112	11.1199588659	1.0	nan	parabolic	box sum
22	23	8.44704406259	116.40566039	27SerH	27SerN	271778.0	110688159.019	19.0787548759	10.9336943518	1.0	nan	parabolic	box sum
23	24	8.45648217889	122.154708309	28GlnH	28GlnN	192333.0	79632653.513	20.7747027325	11.9004430624	1.0	nan	parabolic	box sum
24	25	8.18383643514	123.174820946	29LeuH	29LeuN	285703.0	115413451.023	17.2349242797	11.5664717674	1.0	nan	parabolic	box sum
25	26	8.3594466775	124.556480882	30LeuH	30LeuN	314990.0	127171807.221	17.3751557495	11.6136413799	1.0	nan	parabolic	box sum
26	27	8.36682753825	121.193158426	35PheH	35PheN	279543.0	120932082.753	29.7432452696	28.1010846003	1.0	nan	parabolic	box sum
27	28	8.40355858376	117.302728225	37ThrH	37ThrN	160294.0	67402043.543	22.7085925375	11.4791133841	1.0	nan	parabolic	box sum
28	29	8.50950464054	124.456881293	38LysH	38LysN	225662.0	93116356.769	20.4191068318	11.3635054266	1.0	nan	parabolic	box sum
29	30	8.65484084976	124.583405998	39AspH	39AspN	258629.0	103446351.878	17.1217858308	11.4337705339	1.0	nan	parabolic	box sum
30	31	8.38784706256	122.261351434	34ArgH	34ArgN	117363.0	50420664.442	25.4212812658	12.7986881864	1.0	nan	parabolic	box sum
31	32	8.67073302027	109.536946492	32GlyH	32GlyN	124943.0	52782621.873	22.2274405534	12.3284273748	1.0	nan	parabolic	box sum
32	33	8.16845473203	119.826681929	33GlnH	33GlnN	274729.0	111598185.046	18.5253548358	11.2809096736	1.0	nan	parabolic	box sum
33	34	8.45694480317	122.581429608	36GlnH	36GlnN	416266.0	170001029.355	17.6681617545	12.3252957823	1.0	nan	parabolic	box sum
34	35	8.43831226968	121.427414631	9LysH	9LysN	112918.0	52015077.076	41.1224395229	14.5073633605	1.0	nan	nan	box sum
