# Supplementary material for: The Two Isoforms of Lyn Display Different Intramolecular Fuzzy Complexes with the SH3 Domain
Source: Molecules. 2018 Oct 23;23(11):2731. doi: 10.3390/molecules23112731 (PMC6278449; doi:10.3390/molecules23112731)
Supplement: Supplementary file 1 [file molecules-23-02731-s001.zip › Supplementary Files/Teixeira_etal_Supp_Dataset/LynB_S3C-paramagnetic_SH3_domain_in_USH3_construct_298K.csv]

Number	#	Position F1	Position F2	Assign F1	Assign F2	Height	Volume	Line Width F1 (Hz)	Line Width F2 (Hz)	Merit	Details	Fit Method	Vol. Method
0	1	8.34142867167	109.112602481	65GlyH	65GlyN	65449.0	541399.0	54.1333611387	14.2701452263	1.0	nan	parabolic	box sum
1	2	8.48581288094	120.489092341	66AspH	66AspN	44373.0	382967.0	30.4338664439	52.9522285698	1.0	nan	parabolic	box sum
2	3	8.03771020634	121.09229423	67IleH	67IleN	216218.0	1682790.0	21.5563865608	10.0793567648	1.0	nan	parabolic	box sum
3	4	9.27250852879	119.096029641	68ValH	68ValN	229650.0	1816137.0	21.5926360195	10.6671175377	1.0	nan	parabolic	box sum
4	5	8.97792553559	118.129024854	69ValH	69ValN	198828.0	1554126.0	22.4946078438	9.70193462344	1.0	nan	parabolic	box sum
5	6	8.22744217957	126.914512703	70AlaH	70AlaN	227256.0	1699447.0	16.6363692045	11.3546652018	1.0	nan	parabolic	box sum
6	7	9.51550103143	127.305725255	71LeuH	71LeuN	92106.0	740338.0	23.884003185	12.455028527	1.0	nan	parabolic	box sum
7	8	7.45445320955	114.780536781	72TyrH	72TyrN	134131.0	1065389.0	23.0659444674	10.7086111388	1.0	nan	parabolic	box sum
8	9	8.046578398	119.295238504	74TyrH	74TyrN	228507.0	1755915.0	20.2142785758	9.73246765061	1.0	nan	parabolic	box sum
9	10	7.53365895194	108.290598414	76GlyH	76GlyN	160464.0	1240834.0	23.4906526578	9.92988846301	1.0	nan	parabolic	box sum
10	11	8.48976679749	120.746566873	77IleH	77IleN	176850.0	1403048.0	22.8962367941	11.6153376592	1.0	nan	parabolic	box sum
11	12	8.04678112912	123.479813867	78HisH	78HisN	101302.0	802680.0	25.7968206403	10.8464664516	1.0	nan	parabolic	box sum
12	13	7.90539783744	121.35735551	81AspH	81AspN	81106.0	640422.0	24.3996485987	11.8075391507	1.0	nan	parabolic	box sum
13	14	9.33914364285	127.159793686	82LeuH	82LeuN	155743.0	1207835.0	22.4162136858	9.69756344221	1.0	nan	parabolic	box sum
14	15	7.70351284452	117.520269152	83SerH	83SerN	211744.0	1630923.0	19.141219341	10.8333529079	1.0	nan	parabolic	box sum
15	16	8.5527254885	115.968487099	84PheH	84PheN	225453.0	1701132.0	17.7001465709	10.3760099155	1.0	nan	parabolic	box sum
16	17	9.0073685014	120.621459288	85LysH	85LysN	166449.0	1333188.0	21.3678642897	11.3527405772	1.0	nan	parabolic	box sum
17	18	8.41349424878	119.713342254	86LysH	86LysN	240107.0	1802519.0	18.4690364726	9.82191376224	1.0	nan	parabolic	box sum
18	19	8.8597753205	115.393928372	87GlyH	87GlyN	121160.0	951425.0	25.8109943041	10.3333419673	1.0	nan	parabolic	box sum
19	20	7.88422367818	124.235020968	88GluH	88GluN	239271.0	1765700.0	16.4710516041	10.2390679838	1.0	nan	parabolic	box sum
20	21	8.49764190904	124.272199542	89LysH	89LysN	174019.0	1409081.0	25.2800463507	12.7219641694	1.0	nan	parabolic	box sum
21	22	9.01455974387	119.996775425	90MetH	90MetN	205644.0	1623180.0	20.7876220898	10.9044009134	1.0	nan	parabolic	box sum
22	23	9.11631456372	122.345143425	91LysH	91LysN	250354.0	1943393.0	20.3101075945	9.94352393882	1.0	nan	parabolic	box sum
23	24	9.05119591479	127.019439356	92ValH	92ValN	219243.0	1664759.0	19.3013942847	9.73057564679	1.0	nan	parabolic	box sum
24	25	9.33843576089	128.488236742	93LeuH	93LeuN	140332.0	1136421.0	24.2674446906	11.9318242292	1.0	nan	parabolic	box sum
25	26	7.68228422533	114.838354405	94GluH	94GluN	186287.0	1436770.0	19.606567063	10.7439720377	1.0	nan	parabolic	box sum
26	27	8.26034569703	124.386082953	96HisH	96HisN	119841.0	964903.0	27.4927684969	11.9404361087	1.0	nan	parabolic	box sum
27	28	8.49080954984	111.925904497	97GlyH	97GlyN	79846.0	648689.0	28.5811302713	12.4072391201	1.0	nan	parabolic	box sum
28	29	7.71603362616	120.000168574	99TrpH	99TrpN	70115.0	562357.0	26.4312488822	11.2270201855	1.0	nan	parabolic	box sum
29	30	9.39229881342	123.479590289	100TrpH	100TrpN	99021.0	800122.0	24.6512624882	11.5467688311	1.0	nan	parabolic	box sum
30	31	9.33965488739	124.081473373	101LysH	101LysN	175625.0	1376782.0	23.666506433	10.0594581039	1.0	nan	parabolic	box sum
31	32	9.51745798717	131.615759103	102AlaH	102AlaN	187488.0	1480808.0	21.546226678	10.9346403538	1.0	nan	parabolic	box sum
32	33	8.80178397366	118.224986671	103LysH	103LysN	277574.0	2177205.0	20.936759136	9.91436098338	1.0	nan	parabolic	box sum
33	34	8.95586422349	119.568139446	104SerH	104SerN	293599.0	2170795.0	17.0923096274	9.70604483864	1.0	nan	parabolic	box sum
34	35	9.21166139084	130.480604288	105LeuH	105LeuN	188931.0	1483720.0	20.0426894428	12.2553895032	1.0	nan	parabolic	box sum
35	36	8.40854264501	106.499894906	107ThrH	107ThrN	172446.0	1370878.0	23.2065522292	11.4447963493	1.0	nan	parabolic	box sum
36	37	7.5739413266	114.059275399	108LysH	108LysN	264969.0	2033506.0	18.3505045057	10.9720563603	1.0	nan	parabolic	box sum
37	38	7.67674285771	120.583792954	109LysH	109LysN	268989.0	2038059.0	16.9700147409	11.5427238574	1.0	nan	parabolic	box sum
38	39	8.46571478093	118.233545225	110GluH	110GluN	162232.0	1302373.0	22.8596110435	11.5201502946	1.0	nan	parabolic	box sum
39	40	8.77114455506	107.680143362	111GlyH	111GlyN	296006.0	2172982.0	16.4825912241	9.91997175333	1.0	nan	parabolic	box sum
40	41	9.09531766899	119.714414257	112PheH	112PheN	59303.0	484395.0	26.8786600208	12.1713910577	1.0	nan	parabolic	box sum
41	42	9.77143707039	113.224849298	113IleH	113IleN	98393.0	778083.0	24.4455562176	10.993586059	1.0	nan	parabolic	box sum
42	43	7.78932891493	121.983047054	115SerH	115SerN	88991.0	696312.0	22.1711221903	12.0319047071	1.0	nan	parabolic	box sum
43	44	7.88335229653	119.719969394	117TyrH	117TyrN	58782.0	475031.0	26.2871290621	12.5979400569	1.0	nan	parabolic	box sum
44	45	7.2000830002	108.803881979	118ValH	118ValN	143334.0	1143638.0	23.250327527	10.5688638221	1.0	nan	parabolic	box sum
45	46	8.8295813435	121.024252014	120LysH	120LysN	37098.0	290566.0	20.1814157448	12.0048294801	1.0	nan	parabolic	box sum
46	47	8.37173364156	124.912831793	121LeuH	121LeuN	256602.0	1939221.0	17.7205917673	10.6575922771	1.0	nan	parabolic	box sum
47	48	7.97235854251	113.002021079	123ThrH	123ThrN	63619.0	513432.0	26.9366089824	12.4262896414	1.0	nan	parabolic	box sum
