# Supplementary material for: The Two Isoforms of Lyn Display Different Intramolecular Fuzzy Complexes with the SH3 Domain
Source: Molecules. 2018 Oct 23;23(11):2731. doi: 10.3390/molecules23112731 (PMC6278449; doi:10.3390/molecules23112731)
Supplement: Supplementary file 1 [file molecules-23-02731-s001.zip › Supplementary Files/Teixeira_etal_Supp_Dataset/LynB_S3C-paramagnetic_Unique_domain_in_USH3_construct_278K.csv]

Number	#	Position F1	Position F2	Assign F1	Assign F2	Height	Volume	Line Width F1 (Hz)	Line Width F2 (Hz)	Merit	Details	Fit Method	Vol. Method
0	3	8.55221773684	121.276322285	10AspH	10AspN	2426234.0	18952071.0	47.3808019448	13.9291930896	1.0	nan	parabolic	box sum
1	4	8.27741127623	116.087327197	11SerH	11SerN	1978745.0	15563438.0	21.5122349711	12.0600237984	1.0	nan	parabolic	box sum
2	5	8.42333083783	123.900367074	12LeuH	12LeuN	2042638.0	15849378.0	18.6487785981	38.8042806937	1.0	nan	parabolic	box sum
3	6	8.3396095204	116.329383377	13SerH	13SerN	3371048.0	26577192.0	21.0978120942	12.1655845633	1.0	nan	parabolic	box sum
4	7	8.49594568321	122.970559262	14AspH	14AspN	2232302.0	17062050.0	18.3166382295	11.2351101328	1.0	nan	parabolic	box sum
5	8	8.36809591116	120.949911691	15AspH	15AspN	4503946.0	35306959.0	20.8438150222	13.6215793651	1.0	nan	parabolic	box sum
6	9	8.56013189339	110.581516627	8GlyH	8GlyN	881764.0	6834835.0	18.8242560814	12.0431914886	1.0	nan	parabolic	box sum
7	10	7.96006857195	119.866095548	17ValH	17ValN	3997885.0	30782262.0	20.8906006557	10.3428019864	1.0	nan	parabolic	box sum
8	11	8.57646890586	124.45392756	18AspH	18AspN	3010944.0	23449855.0	21.1758299602	11.277386632	1.0	nan	parabolic	box sum
9	13	8.41570908223	124.182954757	19LeuH	19LeuN	2927230.0	23641485.0	22.0261243556	18.0645262668	1.0	nan	parabolic	box sum
10	14	8.46130490201	121.503843206	20LysH	20LysN	2826068.0	21979893.0	21.1824777848	11.7685247271	1.0	nan	parabolic	box sum
11	15	8.09423727208	114.944369499	21ThrH	21ThrN	3426299.0	26875812.0	23.2306349145	10.7408404452	1.0	nan	parabolic	box sum
12	16	8.42588135802	124.316228642	22GlnH	22GlnN	1942302.0	16502821.0	25.1576260336	39.3373038389	1.0	nan	parabolic	box sum
13	17	8.73951854319	121.84540712	26GluH	26GluN	1800578.0	13792929.0	18.0743062083	12.2070781643	1.0	nan	parabolic	box sum
14	18	8.44362951965	116.45169515	27SerH	27SerN	3625155.0	28778586.0	24.9285896616	11.4851156031	1.0	nan	parabolic	box sum
15	19	8.44940491009	122.19923092	28GlnH	28GlnN	1276340.0	10832603.0	40.0442376314	43.5055187376	1.0	nan	parabolic	box sum
16	20	8.17998800758	123.20694129	29LeuH	29LeuN	1849908.0	14839866.0	25.380014581	13.0787047518	1.0	nan	parabolic	box sum
17	21	8.35506108751	124.569391264	30LeuH	30LeuN	3144672.0	25130125.0	23.0656936061	11.7607609873	1.0	nan	parabolic	box sum
18	22	8.66154577397	109.557729711	32GlyH	32GlyN	1173468.0	9330238.0	30.1916598534	13.6007673231	1.0	nan	parabolic	box sum
19	23	8.15762255588	119.831575357	33GlnH	33GlnN	4483636.0	35578276.0	24.037906596	11.7742659801	1.0	nan	parabolic	box sum
20	24	8.38105016456	122.29935207	34ArgH	34ArgN	1311307.0	10948395.0	70.9188673893	13.2682313413	1.0	nan	parabolic	box sum
21	25	8.3570824969	121.206352229	36PheH	36PheN	3767426.0	31210080.0	34.6724190636	15.1880932866	1.0	nan	parabolic	box sum
22	26	8.45511539465	122.658308976	37GlnH	37GlnN	2525118.0	19926717.0	26.2424757497	12.4493851363	1.0	nan	parabolic	box sum
23	27	8.40014312633	117.356672492	38ThrH	38ThrN	3037534.0	24395430.0	27.398068354	11.6842326948	1.0	nan	parabolic	box sum
24	28	8.50590666882	124.499332419	39LysH	39LysN	3302870.0	26646966.0	26.8304946501	11.4947713468	1.0	nan	parabolic	box sum
25	29	8.64973495707	124.604834754	40AspH	40AspN	3711192.0	29343022.0	23.2617417164	12.004307548	1.0	nan	parabolic	box sum
26	30	8.4765471036	109.371309443	16GlyH	16GlyN	3990439.0	31239453.0	20.6324643723	12.5218032135	1.0	nan	parabolic	box sum
