# Supplementary material for: The Two Isoforms of Lyn Display Different Intramolecular Fuzzy Complexes with the SH3 Domain
Source: Molecules. 2018 Oct 23;23(11):2731. doi: 10.3390/molecules23112731 (PMC6278449; doi:10.3390/molecules23112731)
Supplement: Supplementary file 1 [file molecules-23-02731-s001.zip › Supplementary Files/Teixeira_etal_Supp_Dataset/LynB_SH3_domain_in_USH3_construct_1eq_PPP_298K.csv]

Number	#	Position F1	Position F2	Assign F1	Assign F2	Height	Volume	Line Width F1 (Hz)	Line Width F2 (Hz)	Merit	Details	Fit Method	Vol. Method
0	1	8.3413371763	109.118874736	65GlyH	65GlyN	227659.0	1918686.0	56.2410978284	12.6401513146	1.0	nan	parabolic	box sum
1	2	8.5051929908	120.529823517	66AspH	66AspN	241542.0	2096721.0	36.7200744707	16.5018615944	1.0	nan	parabolic	box sum
2	3	8.02922261905	121.122430657	67IleH	67IleN	565495.0	4672139.0	19.5098600296	9.90196509629	1.0	nan	parabolic	box sum
3	4	9.28837028871	119.052921505	68ValH	68ValN	421737.0	3563822.0	21.585235611	10.635866854	1.0	nan	parabolic	box sum
4	5	9.00867306302	118.482136455	69ValH	69ValN	452940.0	3811977.0	21.1208913343	9.75582411156	1.0	nan	parabolic	box sum
5	6	8.24330622379	127.165171226	70AlaH	70AlaN	504564.0	3870735.0	15.0936976056	11.3177058858	1.0	nan	parabolic	box sum
6	7	9.50202715238	127.7708672	71LeuH	71LeuN	248182.0	2043925.0	19.6231866244	12.693192663	1.0	nan	parabolic	box sum
7	8	7.53942988527	114.521905682	72TyrH	72TyrN	351060.0	2863340.0	18.9111795238	10.44399157	1.0	nan	parabolic	box sum
8	9	8.02778258594	119.642314965	74TyrH	74TyrN	386223.0	3178393.0	19.5055953874	9.75875997956	1.0	nan	parabolic	box sum
9	10	6.95045036711	119.321293741	99TrpH	99TrpN	227414.0	1790891.0	17.0731187375	11.8734330768	1.0	nan	parabolic	box sum
10	11	7.77661613384	120.038167471	117TyrH	117TyrN	237195.0	1921735.0	18.9165730419	11.7615438854	1.0	nan	parabolic	box sum
11	12	7.71273824972	126.854213129	75AspH	75AspN	371717.0	3096561.0	20.2993205584	11.6427390938	1.0	nan	parabolic	box sum
12	13	7.4787948499	108.0411598	76GlyH	76GlyN	403966.0	3240360.0	18.677376787	9.70219558949	1.0	nan	parabolic	box sum
13	14	8.42335351776	121.394033145	77IleH	77IleN	358303.0	2997929.0	22.2370987136	10.417307792	1.0	nan	parabolic	box sum
14	15	7.97539951894	124.27140101	78HisH	78HisN	440198.0	3548895.0	18.5528241487	10.5513790972	1.0	nan	parabolic	box sum
15	16	9.88214119814	117.232504355	80AspH	80AspN	73298.0	621548.0	27.4457947174	13.1872666261	1.0	nan	parabolic	box sum
16	17	9.41569809755	127.235923315	82LeuH	82LeuN	332665.0	2721546.0	19.7625400797	9.94156669349	1.0	nan	parabolic	box sum
17	18	7.70283831826	117.622069322	83SerH	83SerN	448071.0	3652141.0	18.5389013463	10.6877338552	1.0	nan	parabolic	box sum
18	19	8.52478490616	116.154472416	84PheH	84PheN	396379.0	3125435.0	16.7592912442	10.4048466634	1.0	nan	parabolic	box sum
19	20	9.06450127235	120.679039645	85LysH	85LysN	324235.0	2669131.0	20.1781545478	11.3211636859	1.0	nan	parabolic	box sum
20	21	8.39591793185	119.581568441	86LysH	86LysN	598481.0	4539569.0	14.5702754914	9.8452702232	1.0	nan	parabolic	box sum
21	22	8.8354951865	115.390552024	87GlyH	87GlyN	413859.0	3324126.0	18.9731422663	10.3073758459	1.0	nan	parabolic	box sum
22	23	7.88990565694	124.385833242	88GluH	88GluN	553459.0	4221410.0	14.7580451787	10.1690638425	1.0	nan	parabolic	box sum
23	24	8.53345480178	124.561644763	89LysH	89LysN	410864.0	3391134.0	20.0143421152	12.1696295369	1.0	nan	parabolic	box sum
24	25	9.03932309898	120.073455779	90MetH	90MetN	402235.0	3327954.0	20.1560787529	10.9787109945	1.0	nan	parabolic	box sum
25	26	9.12828570782	122.877832738	91LysH	91LysN	465057.0	3832743.0	19.9698142335	10.0265763824	1.0	nan	parabolic	box sum
26	27	9.07791153136	127.31159842	92ValH	92ValN	497690.0	3973518.0	17.9580319931	9.75849901351	1.0	nan	parabolic	box sum
27	28	9.41429831271	128.78951508	93LeuH	93LeuN	286858.0	2375778.0	21.428259149	11.6742507436	1.0	nan	parabolic	box sum
28	29	7.68705290612	114.831186176	94GluH	94GluN	456131.0	3700442.0	17.9187721988	10.662942081	1.0	nan	parabolic	box sum
29	30	8.7973654007	124.101061275	95GluH	95GluN	285509.0	2386750.0	22.8806833932	12.7622834232	1.0	nan	parabolic	box sum
30	31	8.65407446292	125.520537017	96HisH	96HisN	344193.125	2847657.0	22.8603655873	11.5976684231	1.0	nan	gaussian	box sum
31	32	8.38934380379	111.152920053	97GlyH	97GlyN	470488.0	3800187.0	19.2033075142	10.976231817	1.0	nan	parabolic	box sum
32	33	8.93423785288	123.591674624	100TrpH	100TrpN	233420.46875	1904424.0	22.19863462	11.6010844278	1.0	nan	gaussian	box sum
33	34	9.30872625623	124.415137578	101LysH	101LysN	389660.0	3202319.0	19.9986632836	9.87332407294	1.0	nan	parabolic	box sum
34	35	9.5069231311	131.659840821	102AlaH	102AlaN	364721.0	3054574.0	20.4044941608	10.652275094	1.0	nan	parabolic	box sum
35	36	8.80523519902	118.191246247	103LysH	103LysN	475764.0	3925754.0	20.5012639094	9.9079673153	1.0	nan	parabolic	box sum
36	37	8.98431401906	119.580864594	104SerH	104SerN	563037.0	4356450.0	15.7350245334	9.78576996513	1.0	nan	parabolic	box sum
37	38	9.26650343405	130.592640942	105LeuH	105LeuN	348800.0	2821594.0	18.8605055401	12.3257524729	1.0	nan	parabolic	box sum
38	39	8.54311522258	121.161476756	106LeuH	106LeuN	456413.0	3795652.0	21.4608084034	10.3545454584	1.0	nan	parabolic	box sum
39	40	8.45300060639	106.570713063	107ThrH	107ThrN	340724.0	2854742.0	22.6557862327	11.3768146948	1.0	nan	parabolic	box sum
40	41	7.57920189436	114.031613772	108LysH	108LysN	451608.0	3627553.0	17.6864746298	10.9721868434	1.0	nan	parabolic	box sum
41	42	7.69052641725	120.56571816	109LysH	109LysN	479909.0	3811330.0	16.731194778	11.652851528	1.0	nan	parabolic	box sum
42	43	8.46340342584	117.981281798	110GluH	110GluN	523037.0	4336504.0	19.5533844662	10.6344967822	1.0	nan	parabolic	box sum
43	44	8.77449374482	107.497227754	111GlyH	111GlyN	563767.0	4316738.0	14.9490760629	9.9315847423	1.0	nan	parabolic	box sum
44	45	9.1016827575	119.590574444	112PheH	112PheN	275426.0	2220870.0	18.4453300793	12.0378416847	1.0	nan	parabolic	box sum
45	46	9.86713808164	112.69847674	113IleH	113IleN	278152.0	2309357.0	20.9703118356	10.9544411524	1.0	nan	parabolic	box sum
46	47	8.32365257104	115.245821609	116AsnH	116AsnN	380854.0	3053936.0	17.1403495675	11.1689552406	1.0	nan	parabolic	box sum
47	48	7.15545978821	108.628513146	118ValH	118ValN	364854.0	3046528.0	20.2417478888	10.4098050182	1.0	nan	parabolic	box sum
48	49	8.53123567458	120.418629754	119AlaH	119AlaN	424225.0	3541369.0	22.3281613676	11.3984748765	1.0	nan	parabolic	box sum
49	50	8.86820510615	121.146632975	120LysH	120LysN	656554.0	5065367.0	15.1342117064	11.4614329346	1.0	nan	parabolic	box sum
50	51	8.3864687247	125.082432029	121LeuH	121LeuN	604162.0	4716337.0	16.2114101528	10.5470079159	1.0	nan	parabolic	box sum
51	52	7.98289633243	112.961654494	123ThrH	123ThrN	163187.0	1370846.0	25.3279608601	13.435053885	1.0	nan	parabolic	box sum
54	55	9.0874608213	123.280958011	98GluH	98GluN	105508.890625	887346.0	23.4160919741	14.9171616017	1.0	nan	gaussian	box sum
