# Supplementary material for: The Two Isoforms of Lyn Display Different Intramolecular Fuzzy Complexes with the SH3 Domain
Source: Molecules. 2018 Oct 23;23(11):2731. doi: 10.3390/molecules23112731 (PMC6278449; doi:10.3390/molecules23112731)
Supplement: Supplementary file 1 [file molecules-23-02731-s001.zip › Supplementary Files/Teixeira_etal_Supp_Dataset/LynB_SH3_domain_in_USH3_construct_298K.csv]

Number	#	Position F1	Position F2	Assign F1	Assign F2	Height	Volume	Line Width F1 (Hz)	Line Width F2 (Hz)	Merit	Details	Fit Method	Vol. Method
0	1	8.34640989839	109.118415191	65GlyH	65GlyN	170553.0	1496450.0	55.6730224019	13.6067695421	1.0	nan	parabolic	box sum
1	2	8.47821172249	120.431084543	66AspH	66AspN	185772.0	1556259.0	24.7475932296	14.8132808057	1.0	nan	parabolic	box sum
2	3	8.03160273107	121.04616657	67IleH	67IleN	583193.0	4799556.0	19.6988840234	10.2084697151	1.0	nan	parabolic	box sum
3	4	9.27378159928	119.115726047	68ValH	68ValN	453902.0	3830325.0	21.4327119372	10.5915026264	1.0	nan	parabolic	box sum
4	5	8.97616413471	118.126674923	69ValH	69ValN	485904.0	4006758.0	20.8424352851	9.68086161538	1.0	nan	parabolic	box sum
5	6	8.22616706444	126.91029588	70AlaH	70AlaN	557981.0	4265929.0	14.5493285724	11.3976593576	1.0	nan	parabolic	box sum
6	7	9.51633377749	127.32853728	71LeuH	71LeuN	270563.0	2222048.0	19.8026778886	12.7179518165	1.0	nan	parabolic	box sum
7	8	7.447713734	114.753311878	72TyrH	72TyrN	420900.0	3388750.0	18.8773132475	10.57395266	1.0	nan	parabolic	box sum
8	9	8.04632138235	119.291524359	74TyrH	74TyrN	457124.0	3713915.0	18.5258565584	9.54959569517	1.0	nan	parabolic	box sum
9	10	7.76998356105	127.178079652	75AspH	75AspN	239287.0	2014703.0	24.0665047848	13.1158597923	1.0	nan	parabolic	box sum
10	11	7.52958439242	108.303321777	76GlyH	76GlyN	409202.0	3358439.0	21.3515583048	9.94906946726	1.0	nan	parabolic	box sum
11	12	8.48913933495	120.761386131	77IleH	77IleN	447425.0	3671781.0	20.1051539079	11.1941384639	1.0	nan	parabolic	box sum
12	13	8.04156759752	123.572437048	78HisH	78HisN	485007.0	3952172.0	18.1177052141	10.8746507844	1.0	nan	parabolic	box sum
13	14	9.13940353532	115.435303822	80AspH	80AspN	212675.0	1802149.0	26.2397162754	11.9829083324	1.0	nan	parabolic	box sum
14	15	7.90928022379	121.382799885	81AspH	81AspN	419916.0	3271394.0	15.5663203054	11.6966285819	1.0	nan	parabolic	box sum
15	16	9.34321893336	127.175170234	82LeuH	82LeuN	370698.0	3059693.0	19.959152628	9.77719070643	1.0	nan	parabolic	box sum
16	17	7.70055984473	117.521812857	83SerH	83SerN	483361.0	3998992.0	18.6100205264	10.7756794121	1.0	nan	parabolic	box sum
17	18	8.5503112924	115.966182282	84PheH	84PheN	437122.0	3445584.0	16.9148252537	10.4030199011	1.0	nan	parabolic	box sum
18	19	9.00900210913	120.620622877	85LysH	85LysN	360953.0	3018621.0	20.459871794	11.1852656184	1.0	nan	parabolic	box sum
19	20	8.41463887928	119.719078943	86LysH	86LysN	638527.0	4861216.0	14.9638768799	9.81134463746	1.0	nan	parabolic	box sum
20	21	8.85387286033	115.390117137	87GlyH	87GlyN	455787.0	3657373.0	18.7334442888	10.2033808773	1.0	nan	parabolic	box sum
21	22	7.88162303953	124.243015822	88GluH	88GluN	611355.0	4625374.0	14.4232707663	10.0557393378	1.0	nan	parabolic	box sum
22	23	8.49998802538	124.261910212	89LysH	89LysN	672128.0	5568609.0	21.2045535797	12.3507399716	1.0	nan	parabolic	box sum
23	24	9.01285913584	119.991453837	90MetH	90MetN	438553.0	3652843.0	20.2425004727	10.9005516642	1.0	nan	parabolic	box sum
24	25	9.11695519365	122.339376575	91LysH	91LysN	492079.0	4072171.0	20.0242511368	9.97810193967	1.0	nan	parabolic	box sum
25	26	9.0515772649	127.007355177	92ValH	92ValN	555256.0	4397049.0	17.3647450053	9.86034101225	1.0	nan	parabolic	box sum
26	27	9.34162613172	128.516527097	93LeuH	93LeuN	293480.0	2464008.0	21.3243398532	12.3691054569	1.0	nan	parabolic	box sum
27	28	7.67993094933	114.864079273	94GluH	94GluN	443828.0	3603791.0	17.8505379236	11.0539996982	1.0	nan	parabolic	box sum
28	29	8.70328294723	123.891696172	95GluH	95GluN	305914.0	2579624.0	23.7032576143	12.4044337352	1.0	nan	parabolic	box sum
29	30	8.2554181046	124.43937436	96HisH	96HisN	351219.0	2977903.0	24.4149511383	11.7243562241	1.0	nan	parabolic	box sum
30	31	8.48335808148	111.911007756	97GlyH	97GlyN	250638.0	2079826.0	23.3272165172	12.1568422008	1.0	nan	parabolic	box sum
31	32	9.03904142785	125.801780776	98GluH	98GluN	44475.0	387765.0	34.907099815	19.7824657354	1.0	nan	parabolic	box sum
32	33	7.7147160977	120.011833858	99TrpH	99TrpN	427100.0	3492095.0	20.0825763904	11.5510095293	1.0	nan	parabolic	box sum
33	34	9.38789506974	123.462456199	100TrpH	100TrpN	261375.0	2185431.0	21.3580806988	11.9228209007	1.0	nan	parabolic	box sum
34	35	9.33757195636	124.079448243	101LysH	101LysN	392900.0	3265501.0	21.4412412216	9.94195814255	1.0	nan	parabolic	box sum
35	36	9.51701503961	131.612525464	102AlaH	102AlaN	397682.0	3263524.0	19.718012198	10.7736569253	1.0	nan	parabolic	box sum
36	37	8.7998229225	118.224294107	103LysH	103LysN	514744.0	4287489.0	20.688908166	9.7477994057	1.0	nan	parabolic	box sum
37	38	8.95571035962	119.567252021	104SerH	104SerN	598573.0	4644437.0	16.0908712954	9.77989822914	1.0	nan	parabolic	box sum
38	39	9.21228884114	130.482359187	105LeuH	105LeuN	379186.0	3074281.0	19.1121194296	12.1898870261	1.0	nan	parabolic	box sum
39	40	8.51821712464	121.145060981	106LeuH	106LeuN	753726.0	6289301.0	21.7515566566	11.5013607394	1.0	nan	nan	box sum
40	41	8.40682727288	106.498163476	107ThrH	107ThrN	347624.0	2892321.0	23.014768761	11.4464926286	1.0	nan	parabolic	box sum
41	42	7.56902097156	114.057391808	108LysH	108LysN	499871.0	3989121.0	17.7338874165	11.123938598	1.0	nan	parabolic	box sum
42	43	7.67280959016	120.575636465	109LysH	109LysN	525868.0	4210828.0	17.1189009258	11.4935317581	1.0	nan	parabolic	box sum
43	44	8.464350809	118.211221519	110GluH	110GluN	562174.0	4710070.0	19.9207708482	10.7942732428	1.0	nan	parabolic	box sum
44	45	8.77099984575	107.691709275	111GlyH	111GlyN	612899.0	4674577.0	15.078018774	9.94058807082	1.0	nan	parabolic	box sum
45	46	9.09369273138	119.711283405	112PheH	112PheN	300207.0	2419725.0	17.9814875252	12.1616700726	1.0	nan	parabolic	box sum
46	47	9.77098019386	113.213201419	113IleH	113IleN	284918.0	2358077.0	21.0098852066	10.8389636778	1.0	nan	parabolic	box sum
47	48	7.78724250814	121.988521895	115SerH	115SerN	440546.0	3301034.0	13.7159673152	11.8640382992	1.0	nan	parabolic	box sum
48	49	8.19079782986	115.811631698	116AsnH	116AsnN	587946.0	4718691.0	18.0750587922	11.1749574597	1.0	nan	parabolic	box sum
49	50	7.88207417708	119.750959014	117TyrH	117TyrN	310699.0	2538671.0	18.2203074881	11.8964633302	1.0	nan	parabolic	box sum
50	51	7.19459805008	108.805817816	118ValH	118ValN	393300.0	3266742.0	20.5500564334	10.4884862805	1.0	nan	parabolic	box sum
51	52	8.53189575637	121.102521328	119AlaH	119AlaN	711752.0	5925073.0	23.1067094295	11.4845284295	1.0	nan	nan	box sum
52	53	8.82959390354	121.009431042	120LysH	120LysN	649083.0	5038662.0	15.5044829935	11.5721477789	1.0	nan	parabolic	box sum
53	54	8.37040143031	124.9164531	121LeuH	121LeuN	685935.0	5345313.0	15.7428012339	10.5196717228	1.0	nan	parabolic	box sum
54	55	7.97448157958	113.00115243	123ThrH	123ThrN	98814.0	834060.0	27.0892580868	15.3817300914	1.0	nan	parabolic	box sum
