# Supplementary material for: The Two Isoforms of Lyn Display Different Intramolecular Fuzzy Complexes with the SH3 Domain
Source: Molecules. 2018 Oct 23;23(11):2731. doi: 10.3390/molecules23112731 (PMC6278449; doi:10.3390/molecules23112731)
Supplement: Supplementary file 1 [file molecules-23-02731-s001.zip › Supplementary Files/Teixeira_etal_Supp_Dataset/LynB_Unique_Domain_in_USH3_construct_278K.csv]

Number	#	Position F1	Position F2	Assign F1	Assign F2	Height	Volume	Line Width F1 (Hz)	Line Width F2 (Hz)	Merit	Details	Fit Method	Vol. Method
0	1	8.7314200927	120.529705091	1MetH	1MetN	68498.0	580264.0	27.7509047804	15.5860012625	1.0	nan	parabolic	box sum
1	2	8.58403757279	110.880547336	2GlyH	2GlyN	91345.0	770035.0	28.7197311427	32.8761107932	1.0	nan	parabolic	box sum
2	3	8.34273844561	116.059276105	3SerH	3SerN	136507.0	1173072.0	76.9257413523	34.9501384291	1.0	nan	parabolic	box sum
3	4	8.36997147253	123.238950288	4IleH	4IleN	626508.0	5051772.0	18.103656981	10.6069648646	1.0	nan	parabolic	box sum
4	5	8.55814308322	126.369068076	5LysH	5LysN	465023.0	3732964.0	17.8595689306	11.7468645454	1.0	nan	parabolic	box sum
5	6	8.48746994022	118.120268435	6SerH	6SerN	138300.0	1160823.0	25.4564018486	14.2519428447	1.0	nan	parabolic	box sum
6	7	8.58257452637	123.929470844	7LysH	7LysN	203912.0	1695058.0	22.6796180567	13.2816710926	1.0	nan	parabolic	box sum
7	8	8.56585492764	110.58361983	8GlyH	8GlyN	338249.0	2770936.0	21.0879030726	11.5033832262	1.0	nan	parabolic	box sum
8	9	8.44071330064	121.435174446	9LysH	9LysN	255100.0	2264544.0	41.0286173946	16.1469477744	1.0	nan	parabolic	box sum
9	10	8.55935118811	121.28729748	10AspH	10AspN	694745.0	5596470.0	19.0687204237	11.498881562	1.0	nan	parabolic	box sum
10	11	8.2839697902	116.085199333	11SerH	11SerN	698833.0	5762630.0	22.113047798	11.8395074911	1.0	nan	parabolic	box sum
11	12	8.43196311229	123.923646424	12LeuH	12LeuN	834484.0	6692996.0	17.0830277591	13.3380397581	1.0	nan	parabolic	box sum
12	13	8.3479229912	116.339771827	13SerH	13SerN	913608.0	7241063.0	16.535021237	10.9151657627	1.0	nan	parabolic	box sum
13	14	8.45775433727	122.593160722	57GlnH	57GlnN	838775.0	6764656.0	17.9925254226	11.8371587967	1.0	nan	parabolic	box sum
14	15	8.37905107067	120.953105192	15AspH	15AspN	1123007.0	8799653.0	15.8043876844	11.4289426621	1.0	nan	parabolic	box sum
15	16	8.48608748671	109.384449172	16GlyH	16GlyN	1319362.0	10368329.0	16.5124437195	10.580215845	1.0	nan	parabolic	box sum
16	17	7.96899678116	119.851412757	17ValH	17ValN	983626.0	7710124.0	15.8411388657	9.72255094093	1.0	nan	parabolic	box sum
17	18	8.5852411604	124.44428632	18AspH	18AspN	1025623.0	7984808.0	15.6182485956	10.0131366311	1.0	nan	parabolic	box sum
18	19	8.41880785292	124.158185905	19LeuH	19LeuN	928742.0	7369428.0	16.3697036366	12.5724958676	1.0	nan	parabolic	box sum
19	20	8.46939853777	121.527925684	20LysH	20LysN	866644.0	6848521.0	16.7709562949	11.1749574597	1.0	nan	parabolic	box sum
20	21	8.10367911829	114.952783996	21ThrH	21ThrN	638279.0	5165833.0	18.0546135958	10.556598418	1.0	nan	parabolic	box sum
21	22	8.43450656713	124.350859131	22GlnH	22GlnN	616736.0	4977678.0	18.7201486396	13.1982924415	1.0	nan	parabolic	box sum
22	23	8.74750758769	121.838768294	47GluH	47GluN	715309.0	5544577.0	15.36161748	11.2390246235	1.0	nan	parabolic	box sum
23	24	8.44603109457	116.445890201	48SerH	48SerN	491832.0	3964148.0	18.7413464199	11.2345882008	1.0	nan	parabolic	box sum
24	25	8.18692415757	123.241111373	50LeuH	50LeuN	521598.0	4184682.0	18.0189912904	11.3033527534	1.0	nan	parabolic	box sum
25	26	8.36065256901	124.5978088	51LeuH	51LeuN	562707.0	4449153.0	16.6467799487	11.5102335849	1.0	nan	parabolic	box sum
26	27	8.36995205984	121.208623029	56PheH	56PheN	567698.0	4727156.0	21.9216406218	27.9493980872	1.0	nan	parabolic	box sum
27	28	8.41015700564	117.356779078	58ThrH	58ThrN	253797.0	2104621.0	22.6633120719	11.7610871948	1.0	nan	parabolic	box sum
28	29	8.51348743379	124.501450219	59LysH	59LysN	408975.0	3345781.0	20.3434721482	11.4378807491	1.0	nan	parabolic	box sum
29	30	8.65616104373	124.590400779	60AspH	60AspN	472282.0	3732238.0	16.8975158236	12.0716367874	1.0	nan	parabolic	box sum
30	31	8.45052539567	122.162323577	49GlnH	49GlnN	344715.0	2863899.0	22.2273151227	12.3185106651	1.0	nan	parabolic	box sum
31	32	8.50368179289	122.98371899	14AspH	14AspN	684107.0	5452711.0	17.1661882819	11.0483889282	1.0	nan	parabolic	box sum
32	33	8.40208127415	122.336989263	55ArgH	55ArgN	167621.0	1406119.0	26.5521640315	13.8028855243	1.0	nan	parabolic	box sum
33	34	8.66899611517	109.504937286	53GlyH	53GlyN	226242.0	1866506.0	21.7284774165	12.3490436923	1.0	nan	parabolic	box sum
34	35	8.17447175942	119.830376819	54GlnH	54GlnN	459549.0	3684765.0	18.0666549384	11.5729959185	1.0	nan	parabolic	box sum
