# Supplementary material for: The Two Isoforms of Lyn Display Different Intramolecular Fuzzy Complexes with the SH3 Domain
Source: Molecules. 2018 Oct 23;23(11):2731. doi: 10.3390/molecules23112731 (PMC6278449; doi:10.3390/molecules23112731)
Supplement: Supplementary file 1 [file molecules-23-02731-s001.zip › Supplementary Files/Teixeira_etal_Supp_Dataset/pre_hn_int_dyna_LynAS3C.pre]

#3
1  1.477700e-02  
2  1.028178e-02  
3  3.109431e-03  
4  4.169069e-03  
5  1.375273e-02  
6  2.894528e-02  
7  5.238743e-02  
8  8.598725e-02  
9  1.099056e-01  
10  1.360989e-01  
11  1.642469e-01  
12  1.917260e-01  
13  2.346832e-01  
14  2.575514e-01  
15  2.918802e-01  
16  3.259966e-01  
17  3.554107e-01  
18  3.600501e-01  
19  3.875351e-01  
20  4.035768e-01  
21  4.200989e-01  
22  4.595404e-01  
23  4.678132e-01  
24  5.080528e-01  
25  5.440666e-01  
26  5.559720e-01  
27  5.875076e-01  
28  5.735888e-01  
29  6.090271e-01  
30  6.225125e-01  
31  6.500888e-01  
32  6.566302e-01  
33  6.793169e-01  
34  6.852693e-01  
35  7.002294e-01  
36  6.990849e-01  
37  7.044848e-01  
38  7.058893e-01  
39  7.371738e-01  
40  7.345892e-01  
41  7.444066e-01  
42  7.580914e-01  
43  7.695825e-01  
44  7.704454e-01  
45  7.867862e-01  
46  7.780083e-01  
47  7.783532e-01  
48  7.919332e-01  
49  7.853613e-01  
50  8.072020e-01  
51  8.107173e-01  
52  8.076773e-01  
53  7.951268e-01  
54  8.300528e-01  
55  8.444895e-01  
56  8.497878e-01  
57  8.422127e-01  
58  8.290326e-01  
59  8.355064e-01  
60  8.450710e-01  
61  8.352546e-01  
62  8.074241e-01  
