# Supplementary material for: The Two Isoforms of Lyn Display Different Intramolecular Fuzzy Complexes with the SH3 Domain
Source: Molecules. 2018 Oct 23;23(11):2731. doi: 10.3390/molecules23112731 (PMC6278449; doi:10.3390/molecules23112731)
Supplement: Supplementary file 1 [file molecules-23-02731-s001.zip › Supplementary Files/Teixeira_etal_Supp_Dataset/pre_hn_int_dyna_LynBS3C.pre]

#3
1  1.455859e-02  
2  1.037538e-02  
3  3.124490e-03  
4  4.243349e-03  
5  1.330724e-02  
6  2.796477e-02  
7  5.019125e-02  
8  8.458145e-02  
9  1.090937e-01  
10  1.362890e-01  
11  1.717612e-01  
12  1.983093e-01  
13  2.431278e-01  
14  2.631872e-01  
15  3.015404e-01  
16  3.329183e-01  
17  3.610789e-01  
18  3.595928e-01  
19  3.955249e-01  
20  4.006829e-01  
21  4.263032e-01  
22  4.658910e-01  
44  4.795987e-01  
45  5.006999e-01  
46  5.205750e-01  
47  5.306150e-01  
48  5.566221e-01  
49  5.899669e-01  
50  6.005158e-01  
51  6.430128e-01  
52  6.330207e-01  
53  6.778411e-01  
54  7.062099e-01  
55  6.999696e-01  
56  6.883991e-01  
57  6.922440e-01  
58  6.743944e-01  
59  6.821004e-01  
60  6.804632e-01  
61  6.631671e-01  
62  6.396700e-01  
